# Supplementary material for: The Intraperitoneal Transcriptome of the Opportunistic Pathogen Enterococcus faecalis in Mice
Source: PLoS One. 2015 May 15;10(5):e0126143. doi: 10.1371/journal.pone.0126143 (PMC4433114; doi:10.1371/journal.pone.0126143)
Supplement: S1 Table — (XLSX) [file pone.0126143.s003.xlsx]

## Sheet: Feuil1
Accession #	Common Name	Gene Symbol	5' End	3 ' End	gene size	strand	TSS	stop codon	reads count log phase	reads count 24h culture	reads count mice peritonitis
EF0007	ribosomal protein S6	rpsF	9350	9652	302	+	9264		249.6	202.8	78
EF0009	ribosomal protein S18	rpsR	10289	10528	239	+		10581	804	375.2	67
EF0013	replicative DNA helicase	dnaB	13440	14807	1367	+	13395	14851	343.2	514.8	286
EF0022	PTS system, mannose-specific IID component		24941	25852	911	+		25945	637.333	735.385	956
EF0050	conserved hypothetical protein		52192	52437	245	+	52180		835	325	50
EF0051	4-diphosphocytidyl-2C-methyl-D-erythritol kinase	ispE	52618	53469	851	+			657.8	568.1	299
EF0066	Holliday junction DNA helicase RuvA	ruvA	68667	69281	614	+			286	184.6	13
EF0082	major facilitator family transporter		80195	81430	1235	+	80078		443.3	405.9	11
EF0083	hypothetical protein		81451	81630	179	+		81748	513.6	252	12
EF0095	lipoprotein, putative		99329	100114	785	+	99301		86.7857	115.714	243
EF0096	conserved hypothetical protein		100853	100173	680	-	100885		472.5	400.5	45
EF0104	arginine deiminase	arcA	107729	108955	1226	+	107702		157.978	273.01	2812
EF0105	ornithine carbamoyltransferase	argF-1	108985	110004	1019	+			879.419	1375.09	7563
EF0106	carbamate kinase	arcC-1	110110	111042	932	+			48.6538	87.2414	253
EF0108	C4-dicarboxylate transporter, putative		111807	113258	1451	+		113358	1876.03	2188.7	11819
EF0121	hypothetical protein		126084	125857	227	-			8474.29	10785.5	11864
EF0125	IS256, transposase		129645	130817	1172	+			1195.6	1024.8	854
EF0127	conserved hypothetical protein		132152	132727	575	+	132120	132777	39.4872	68.4444	308
EF0130	hypothetical protein		134812	134630	182	-	134585	134920	272.381	204.286	572
EF0132	hypothetical protein		135317	135643	326	+			17.3611	34.2466	250
EF0147	hypothetical protein		146035	146175	140	+	146045	146020	8926	14093.7	26778
EF0149	aggregation substance, putative		146450	150367	3917	+	146772	146698	1435.6	1380.38	7178
EF0156	hypothetical protein		154604	154993	389	+			29.1919	137.619	289
EF0162	hypothetical protein		161645	161869	224	+			56.7857	31.8	318
EF0167	GMP synthase	guaA	165927	164365	1562	-			2793.57	2607.33	3911
EF0172	sugar-binding transcriptional regulator, LacI family		169733	170740	1007	+			225	145	25
EF0176	basic membrane protein family		173401	174474	1073	+	173341		130.606	113.421	431
EF0185	phosphopentomutase	deoB	180638	181804	1166	+	180526		138.718	135.25	541
EF0187	purine nucleoside phosphorylase	deoD-2	182657	183364	707	+		183410	137.273	137.273	302
EF0194	NADH-dependent butanol dehydrogenase, putative		187516	188703	1187	+	187488		101.9	68.3893	1019
EF0195	phosphoglycerate mutase 1	gpm	189446	188760	686	-	189492		635	557.5	25
EF0201	translation elongation factor Tu	tuf	194518	195705	1187	+	194430	195801	316.25	50.6	506
EF0202	phosphomethylpyrimidine kinase, putative		195887	196711	824	+		196758	80.8276	68.1395	1172
EF0203	cyclopropane-fatty-acyl-phospholipid synthase	cfa	196983	198149	1166	+		198207	1090	1362.5	3815
EF0205	ribosomal protein S10	rpsJ	198498	198806	308	+			1582.7	83.3	833
EF0209	ribosomal protein L2	rplB	200436	201266	830	+			428.4	275.4	51
EF0210	ribosomal protein S19	rpsS	201309	201587	278	+			550	286	20
EF0212	ribosomal protein S3	rpsC	202023	202679	656	+			475.8	457.6	26
EF0216	ribosomal protein L14	rplN	203642	204010	368	+			370.8	298.8	36
EF0227	preprotein translocase, SecY subunit	secY	207849	209147	1298	+		209194	565.6	624.4	28
EF0229	translation initiation factor IF-1	infA	210095	210313	218	+			798	126	420
EF0232	ribosomal protein S11	rpsK	210875	211264	389	+			1125.6	1310.4	84
EF0234	ribosomal protein L17	rplQ	212357	212740	383	+		212812	504	294	140
EF0241	conserved hypothetical protein		219215	218904	311	-	219242	218835	52.0588	68.0769	354
EF0246	amino acid ABC transporter, ATP-binding protein		222828	222088	740	-			83.3333	160.714	225
EF0248	hypothetical protein		225278	224982	296	-	225310	224940	466.667	5.83333	7
EF0249	transcriptional regulator, Sir2 family		225451	226164	713	+			431.6	207.5	83
EF0252	N-acetylmuramoyl-L-alanine amidase, family 4		227768	229279	1511	+		229372	459.2	705.6	56
EF0255	L-lactate dehydrogenase	ldh-1	232258	231275	983	-	232319	231153	186.25	205.517	596
EF0262	S1 RNA-binding domain protein		239380	239859	479	+			465.556	8.82105	838
EF0265	cell division protein FtsH	ftsH	241991	244147	2156	+			347.739	173	692
EF0268	lysyl-tRNA synthetase	lysS	246309	247805	1496	+			341.6	179.2	56
EF0282	enoyl-(acyl-carrier-protein) reductase	fabI	268311	267559	752	-	2604195	267463	513	3.42	342
EF0283	3-oxoacyl-(acyl-carrier-protein) synthase II	fabF-1	268609	269847	1238	+			56.4151	175.882	299
EF0284	(3R)-hydroxymyristoyl-(acyl-carrier-protein) dehydratase	fabZ-1	269849	270283	434	+			202.549	469.545	1033
EF0287	translation elongation factor P	efp	272436	272996	560	+			65.2174	68.1818	300
EF0288	hypothetical protein		273167	273304	137	+	273137		151.37	82.4627	1105
EF0289	cysteine synthase B, putative		273393	274310	917	+			83.5417	67.9661	401
EF0292	PTS system, IIC component		278288	276954	1334	-	2788337		3.68809	68.6275	350
EF0294	conserved hypothetical protein		279470	280012	542	+			233.2	79.2	22
EF0295	V-type ATPase, subunit J		280144	281511	1367	+			425.6	288.8	152
EF0302	aminopeptidase C	pepC	287945	289330	1385	+			279.167	209.375	335
EF0332	conserved hypothetical protein		307231	307680	449	+			36.0417	33.2692	519
EF0356	hypothetical protein		326572	326447	125	-	326396	326499	305.263	386.667	580
EF0361	chitinase, family 2		330238	329192	1046	-		329144	4.5	9	306
EF0362	chitin binding protein, putative		330865	330281	584	-	330904		5.49254	23.7419	368
EF0363	ISEf1, transposase		331108	332286	1178	+			151.111	45.3333	272
EF0365	conserved hypothetical protein		332486	333220	734	+	332435		403.2	172.2	42
EF0369	hydrolase, haloacid dehalogenase-like family		336219	336905	686	+			579.8	289.9	223
EF0377	ankyrin repeat family protein		346269	346874	605	+			155.238	260.8	652
EF0385	major facilitator family transporter		355352	356605	1253	+	356616		15.7812	19.0566	202
EF0394	secreted antigen, putative	salB	365868	367217	1349	+	365805	367276	2862	477	318
EF0431	TRAP dicarboxylate transporter, DctM subunit		400919	402214	1295	+	402256		192.5	177.692	231
EF0439	immunity protein PlnM, putative		409583	409383	200	-	409600		64.6875	35.0847	621
EF0440	di-/tripeptide transporter		411170	409689	1481	-	411239		660	408	30
EF0443	LysM domain protein		411989	412588	599	+	411897		552.5	255	25
EF0453	OsmC/Ohr family protein	ohr gsp65	423247	423648	401	+	423195		103.095	180.417	433
EF0462	conserved domain protein		430801	429992	-809	-		429946	81.7073	119.643	335
EF0463	superoxide dismutase, Mn	sodA	430995	431603	608	+	430944	431667	253.462	137.292	659
EF0465	transcriptional regulator		432882	434090	1208	+	432835	434155	405	130.5	9
EF0470	ribonucleoside-diphosphate reductase 2, beta subunit	nrdF	438783	437818	965	-		437772	240.526	5.07778	457
EF0472	nrdI protein	nrdI	441501	441124	377	-			392.222	14.12	706
EF0473	ribonucleoside-diphosphate reductase 2, NrdH-redoxin	nrdH	441727	441503	224	-			205.556	336.364	370
EF0479	site-specific recombinase, phage integrase family		446451	445282	1169	-	445281	446451	552	72	80
EF0482	conserved hypothetical protein		448221	447820	401	-			435.6	290.4	363
EF0485	aggregation substance		450206	454123	3917	+	450525	450450	4666.84	17734	8867
EF0516	membrane protein, putative		478404	477367	1037	-		477316	845.455	15.5	930
EF0521	choloylglycine hydrolase family protein		482323	481349	974	-			140	44.3333	266
EF0522	IS1216, transposase, authentic point mutation		482547	483191	644	+	482425	483243	20119	3245	6490
EF0525	cylL-L protein		484620	484826	206	+	484566		82.8571	66.0759	522
EF0529	IS256, transposase		489003	490175	1172	+			10344	1120.6	862
EF0575	cationic ABC transporter, ATP-binding protein		537810	538529	719	+	5377834		24.0777	20.7821	744
EF0576	cation ABC transporter, permease protein		538531	539373	842	+			21.5385	19.4937	308
EF0577	adhesion lipoprotein		539370	540320	950	+			19.3532	14.0433	389
EF0579	transcriptional regulator, putative		540965	541483	518	+		541604	39.3548	71.7647	244
EF0595	ISEf1, transposase		560637	559459	1178	-			152.5	11.619	244
EF0601	transcriptional regulator, TetR family		564544	563900	644	-			60.5556	68.125	436
EF0634	decarboxylase, putative		588943	590853	1910	+		591037	58.1081	97.7273	215
EF0635	amino acid permease family protein		591056	592474	1418	+		592585	198.673	249.444	2245
EF0636	Na+/H+ antiporter	nhaC-2	592599	594005	1406	+			47.2308	59.0385	307
EF0637	hypothetical protein		594362	595279	917	+	594340		879.1	82.6	59
EF0639	low temperature requirement C protein, putative		596425	595919	506	-			33.2057	266.923	694
EF0659	phage SPO1 DNA polymerase-related protein, putative		610555	611205	650	+		611335	3092.5	206.167	2474
EF0666	glyoxalase family protein		617926	616952	974	-			297.778	446.667	268
EF0671	xaa-his dipeptidase		622952	624367	1415	+	622916		144	108	360
EF0681	conserved hypothetical protein		634935	635276	341	+		635324	333.571	691.852	1868
EF0697	conserved hypothetical protein		651094	651627	533	+	651029		825	396	110
EF0700	hemolysin		653612	654991	1379	+			273.636	20.0667	301
EF0701	peptide chain release factor 3	prfC	655165	656739	1574	+			357.778	26.8333	322
EF0706	ATP-dependent Clp protease, ATP-binding subunit ClpE	clpE	661961	659709	2252	-			367.8	55.17	613
EF0707	hypothetical protein		662251	662075	176	-		662036	83.8793	204.842	1946
EF0709	phosphocarrier protein HPr	ptsH	662613	662879	266	+			324.9	228	57
EF0710	phosphoenolpyruvate-protein phosphotransferase enzyme I	ptsI	662879	664606	1727	+			576.4	681.2	262
EF0715	trigger factor	tig	669197	670480	1283	+	669137		131.765	176.842	672
EF0719	transcriptional regulator, DeoR family		674910	674158	752	-			156	472	20
EF0723	hypothetical protein		681335	681451	116	+			462	161	70
EF0727	diacylglycerol kinase catalytic domain protein		684992	686080	1088	+			234	97.5	195
EF0747	conserved hypothetical protein		702992	703702	710	+	702959	703707	341.282	424.787	3993
EF0761	amino acid ABC transporter, amino acid-binding/permease protein		719209	717041	2168	-	719240		446.5	313.5	19
EF0762	excinuclease ABC, subunit B	uvrB	719488	721485	1997	+	719419	721554	156.129	68.169	484
EF0766	conserved hypothetical protein		725553	726440	887	+			22.6087	16.9565	312
EF0768	conserved hypothetical protein		727469	728404	935	+			52.8421	33.4667	502
EF0770	conserved hypothetical protein	gsp62	729674	730192	518	+	729643		48.2667	95.2632	362
EF0771	ATP-dependent Clp protease, proteolytic subunit ClpP	clpP	730830	730237	593	-	730899		418.261	356.296	962
EF0781	cold shock domain family protein		738897	739097	200	+	738778		277.2	200.2	77
EF0809	membrane protein, putative		769710	769958	248	+			495	19.8	33
EF0820	ribosomal protein L25	rplY	784143	783535	608	-		783446	99.697	411.25	1316
EF0823	hypothetical protein		786053	785913	140	-	786107		481.429	1011	1011
EF0825	uridine kinase	udk	786740	787369	629	+			270.3	166.6	17
EF0848	holo-(acyl-carrier-protein) synthase	acpS	807350	807703	353	+	807309		2427.3	1478.7	93
EF0849	alanine racemase	alr	807733	808848	1115	+			281.2	155.4	37
EF0857	conserved hypothetical protein		815228	815458	230	+			532.8	99.9	333
EF0877	oxidoreductase, aldo/keto reductase 2 family		839575	840486	911	+	839542		243.75	130	390
EF0898	hypothetical protein		863480	863241	239	-	863543		652.727	652.727	1436
EF0900	aldehyde-alcohol dehydrogenase	adhE	864152	866698	2546	+		866753	49.0667	68.1481	736
EF0904	mevalonate kinase	mvk	870818	869874	944	-			427	346.5	5
EF0907	peptide ABC transporter, peptide-binding protein		873037	874707	1670	+			277.2	96.6	42
EF0913	transposase, putative		879285	880355	1070	+		880428	1753.33	256.585	3156
EF0914	translation initiation factor IF-3	infC	880755	881276	521	+			391.5	183.6	27
EF0916	ribosomal protein L20	rplT	881651	882010	359	+			319.8	131.2	41
EF0928	glucose uptake protein		890735	891598	863	+	890509		621	586.5	69
EF0929	amino acid permease family protein		891639	893030	1391	+			206.111	46.375	371
EF0930	methionyl-tRNA synthetase	metG	893218	895227	2009	+			302.4	212.8	112
EF0933	conserved hypothetical protein		898585	896387	2198	-			38.1053	134.074	362
EF0938	ABC transporter, ATP-binding/TOBE domain protein		902899	901796	1103	-	902931	901757	14.2435	67.7193	386
EF0944	extracellular protein, putative		909009	910217	1208	+	908971	910303	747.857	87.25	1047
EF0946	conserved hypothetical protein		911447	910923	524	-			12.6582	68.1818	300
EF0949	phosphotransacetylase	pta ou eutD	913338	914321	983	+			445.8	138.6	6
EF0956	P-glycerate-P-mutase	pgm	918623	917955	668	-			450.526	570.667	856
EF0959	hypothetical protein		923425	923559	134	+	923372		898.621	1628.75	2606
EF0970	ribosomal protein L27	rpmA	932013	932300	287	+		92348	2350	235	470
EF0971	hypothetical protein		932500	932952	452	+			396	79.2	72
EF0974	conserved hypothetical protein		935088	935408	320	+			119.474	378.333	227
EF0985	hypothetical protein		943404	943234	170	-			206.429	22.2308	289
EF0987	lipoprotein, putative		944622	945014	392	+			166	128	5
EF0988	conserved hypothetical protein TIGR00242		945302	945733	431	+	945242		343.2	70.4	88
EF0989	conserved hypothetical protein TIGR00006	mraW	945745	946704	959	+			685.9	486.4	19
EF0990	cell division protein		946721	947128	407	+			447	252	30
EF0996	cell division protein FtsA	ftsA	954144	955466	1322	+			447	156	30
EF1000	hypothetical protein		958154	958363	209	+			59.2308	77	231
EF1002	cell division protein DivIVA	divIVA	959324	960025	701	+	959240	960256	402	80.4	67
EF1022	hypothetical protein		980154	980273	119	+	980119	980348	228.8	317.778	572
EF1024	pyruvate phosphate dikinase	ppdK	983590	980945	2645	-			860.8	591.8	538
EF1039	hydrolase, haloacid dehalogenase-like family		1001980	1001177	803	-			86.7797	62.439	512
EF1043	conserved hypothetical protein		1005964	1005779	185	-			524	366.8	262
EF1045	6-phosphofructokinase	pfk	1009583	1010545	962	+			2988.2	2185.4	223
EF1046	pyruvate kinase	pyk	1010610	1012367	1757	+		1012470	1730	207.6	3114
EF1047	conserved hypothetical protein		1012741	1013310	569	+			2496.6	1900	38
EF1049	6-phosphogluconate dehydrogenase, decarboxylating	gnd	1013751	1015172	1421	+			152.619	68.1915	641
EF1050	DNA-binding response regulator	err10	1015330	1016016	686	+			62.2727	68.5	137
EF1051	sensor histidine kinase	ehk10	1016027	1017535	1508	+			428.667	989.231	1286
EF1052	hypothetical protein		1017955	1017791	164	-	1017707		86.8571	270.222	1216
EF1057	Mn2+/Fe2+ transporter, NRAMP family		1028878	1030476	1598	+	1028798		12.6518	136.466	4981
EF1058	universal stress protein family		1030476	1030901	425	+		1030962	19.8118	68.4553	842
EF1089	conserved hypothetical protein		1055057	1055452	395	+	1055042	1055529	992.727	91	1092
EF1093	cell wall surface anchor family protein		1062129	1064006	1877	+			148.75	132.222	238
EF1096	conserved hypothetical protein		1065511	1065714	203	+	1065485	1065878	961.818	70.5333	1058
EF1099	collagen adhesin protein	ace	1068036	1070060	2024	+			170.156	544.5	1089
EF1107	hypothetical protein		1075884	1076039	155	+	1075781		50.5946	102.857	2808
EF1110	YkgG family protein		1078184	1078903	719	+		1078944	28.7197	14.7687	830
EF1133	2,3,4,5-tetrahydropyridine-2,6-dicarboxylate N-succinyltransferase	dapD	1105014	1105715	701	+			232.667	24.9286	349
EF1134	peptidase, M20/M25/M40 family		1105752	1106921	1169	+			23.6364	26.8041	260
EF1140	lactoylglutathione lyase	gloA	1110610	1110236	374	-	1110649	1110139	308.679	302.963	3272
EF1141	MutT/nudix family protein		1110759	1111205	446	+	1110737	1111264	89.6552	433.333	780
EF1144	lipoate-protein ligase A family protein, putative		1114318	1113467	851	-			38	135.714	475
EF1146	DNA-directed RNA polymerase, delta subunit, putative		1115119	1115745	626	+			750.556	90.0667	1351
EF1167	fructose-bisphosphate aldolase class-II	fba	1138340	1139209	869	+	1138280	1139259	181.304	68.3607	417
EF1171	ribosomal protein L31	rpmE	1142064	1142333	269	+	1141995	1142404	945	105	525
EF1180	conserved hypothetical protein		1148159	1148407	248	+	1148132		144.375	4.125	231
EF1182	autoinducer-2 production protein LuxS	luxS	1149741	1149283	458	-	1149770	1149229	89.8693	136.139	1375
EF1183	aspartate-semialdehyde dehydrogenase	asd	1149948	1151015	1067	+	1149906		445.2	625.4	106
EF1189	conserved hypothetical protein		1156575	1157228	653	+			246.25	6.06154	394
EF1202	conserved hypothetical protein		1169090	1169359	269	+	1169060		74.7436	135.581	583
EF1204	conserved hypothetical protein		1169816	1170121	305	+			45.8929	67.6316	257
EF1211	NADH peroxidase	npr	1176624	1177967	1343	+	1176591	1178005	185.714	127.451	650
EF1224	transcriptional regulator, Cro/CI family		1191552	1192436	884	+			12.6638	67.4419	290
EF1247	conserved hypothetical protein		1217234	1216893	341	-			197.037	280	532
EF1249	fibronectin/fibrinogen-binding protein, putative		1219439	1217727	1712	-			265.5	133.2	9
EF1251	hypothetical protein		1220382	1220489	107	+			483	399	210
EF1258	hypothetical protein		1225536	1225742	206	+			216	180	72
EF1259	hydrolase, haloacid dehalogenase-like family		1226539	1225760	779	-			142.667	112.632	214
EF1270	conserved hypothetical protein		1239749	1240222	473	+	1239642		269.5	200.9	49
EF1275	ribosome-binding factor A	rbfA	1244614	1244964	350	+			246.5	178.5	85
EF1300	cell division protein, FtsW/RodA/SpovE family		1263875	1265050	1175	+	1263849		2871	4273.5	165
EF1306	heat-inducible transcription repressor HrcA	hrcA	1272827	1273870	1043	+	1272775		32.5	224.138	650
EF1308	dnak protein	dnaK	1274524	1276353	1829	+			26.0538	62.4731	581
EF1310	dnaJ protein	dnaJ	1276645	1277814	1169	+		1285723	186.154	193.6	484
EF1338	thioredoxin reductase	trxB	1308371	1309285	914	+	1308346		127.5	10.2	204
EF1345	sugar ABC transporter, sugar-binding protein		1317162	1315912	1250	-	1317197		55.3797	472.973	1750
EF1353	pyruvate dehydrogenase complex E1 component, alpha subunit	pdhA	1326892	1328007	1115	+	1326800		2688.5	283	1415
EF1354	pyruvate dehydrogenase complex, E1 component, beta subunit	pdhB	1328010	1328987	977	+			2118.5	111.5	1115
EF1356	pyruvate dehydrogenase complex E3 component, dihydrolipoamide dehydrogenase	lpdA	1330757	1332163	1406	+		1332279	12929.5	2350.82	25859
EF1358	glycerol dehydrogenase, putative		1333423	1334562	1139	+	1333396		46.7778	161.923	842
EF1360	dihydroxyacetone kinase family protein		1334974	1335957	983	+			176.429	322.174	741
EF1361	dihydroxyacetone kinase family protein		1335970	1336572	602	+			120.652	241.304	555
EF1379	alanyl-tRNA synthetase	alaS	1355993	1358635	2642	+			207.222	23.3125	373
EF1380	conserved hypothetical protein		1358838	1359554	716	+			22.2131	67.75	271
EF1405	thioredoxin	trx	1384010	1384324	314	+	1383978	1384406	285.75	326.571	1143
EF1415	glutamate dehydrogenase	gdhA	1395109	1396455	1346	+			73.8028	249.524	524
EF1416	glucose-6-phosphate isomerase	pgi	1396637	1397986	1349	+	1396606	1398118	1490.4	1932	552
EF1419	conserved hypothetical protein		1400353	1399760	593	-			318.2	218.3	37
EF1449	conserved hypothetical protein		1414772	1414951	179	+	1414839		1320	88	440
EF1489	hypothetical protein		1446058	1445810	248	-	1446075		305.625	54.3333	489
EF1504	diaminopimelate decarboxylase	lysA	1459671	1460963	1292	+			1134.9	1041.3	117
EF1510	conserved hypothetical protein		1464965	1464621	344	-			171.875	45.8333	275
EF1518	conserved hypothetical protein		1472760	1473389	629	+			1016.4	747.6	84
EF1521	DNA primase	dnaG	1476171	1478057	1886	+			378.4	223.6	86
EF1522	RNA polymerase sigma-43 factor	sigA	1478166	1479272	1106	+			127.368	20.1667	242
EF1525	transcriptional regulator, Fur family	fur	1482570	1483019	449	+	1482510	1483063	51.3793	124.167	447
EF1526	glyceraldehyde 3-phosphate dehydrogenase	gap-1	1484080	1483070	1010	-	1484149		175.4	350.8	877
EF1527	GTP-binding protein	obgE	1484368	1485684	1316	+			53.6	167.5	268
EF1542	conserved hypothetical protein		1496350	1497756	1406	+	1496317		143.75	14.375	230
EF1543	ferredoxin	fer	1498009	1497779	230	-	1498040		48.2407	162.812	521
EF1546	LysM domain protein		1500586	1501212	626	+		1501322	419.07	693.077	1802
EF1550	DNA-binding protein HU	hup	1505186	1505461	275	+			280.625	345.385	898
EF1560	hypothetical protein		1512472	1512927	455	+	1512433	1512963	552.5	176.8	884
EF1570	DegV family protein		1522806	1523654	848	+	1522767	1523706	654.1	506.4	211
EF1579	transcriptional repressor LexA	lexA	1532343	1531714	629	-		1531671	46.6667	119	238
EF1584	cysteine synthase A	cysK	1537480	1538412	932	+	1537435	1538453	117.895	11.2	224
EF1585	transcriptional regulator, Fur family	perR	1538551	1538994	443	+		1539090	87.193	138.056	497
EF1586	NADH oxidase	nox	1539292	1540632	1340	+	1539232		499.8	931	98
EF1587	MutT/nudix family protein		1541252	1540680	572	-			474.5	107.5	5
EF1589	acetyltransferase, GNAT family		1541465	1541965	500	+			422.4	243.2	128
EF1596	lipoprotein, putative		1547695	1548705	1010	+	1547675		239	128	10
EF1613	formate acetyltransferase	pflB	1570915	1568669	2246	-	1570973	1568602	5878.2	3393.6	202
EF1643	hypothetical protein		1595692	1596345	653	+			205	123	82
EF1649	glucose-inhibited division protein	gid	1602489	1601182	1307	-			210	96.6	14
EF1650	DNA topoisomerase I	topA	1604675	1602597	2078	-			363.6	235.6	4
EF1655	2-dehydropantoate 2-reductase, putative		1609365	1608424	941	-			17.4444	18.8024	314
EF1663	branched-chain phosphotransacylase	ptb	1618307	1617486	821	-			48.1203	69.1892	1280
EF1677	lipoprotein, putative		1630239	1629796	443	-	1630265	1629731	44.3624	68.1443	661
EF1684	DegV family protein, putative		1635709	1634867	842	-	1635782	1634819	113.636	68.1818	750
EF1685	hemolysin III	hlyIII	1635832	1636494	662	+			391	312.8	17
EF1686	hypothetical protein		1636688	1636885	197	+	1636650	1636980	75.5	68.6364	453
EF1694	ribosomal protein S16	rpsP	1643621	1643346	275	-	1643656		608.4	397.8	18
EF1707	glycosyl hydrolase, family 38		1656241	1653551	2690	-		1658825	219.474	27.8	417
EF1709	sugar-binding transcriptional regulator, GntR family		1657699	1658745	1046	+	1657670	1658831	115.641	237.368	451
EF1710	transcriptional regulator, LysR family		1659863	1658934	929	-		1676977	873.077	1194.74	2270
EF1726	cold-shock domain family protein		1676652	1676858	206	+	1676619		42.3	705	423
EF1727	ebsA protein	ebsa	1677424	1676963	461	-			256.8	82.8	12
EF1730	EbsC protein		1678556	1678062	494	-			141.25	18.8333	226
EF1739	tyrosyl-tRNA synthetase	tryS-2	1687112	1685850	1262	-		1685825	1705.2	1177.4	406
EF1752	conserved hypothetical protein		1699137	1698814	323	-			598.5	494	95
EF1753	conserved hypothetical protein		1700813	1699212	1601	-	1700861	1699122	16.7883	25.8427	230
EF1754	PhoU family protein		1701700	1701023	677	-		1700983	371.818	58.4286	409
EF1760	cell division ABC transporter, permease protein FtsX, putative		1707151	1706267	884	-		1706225	420	400	200
EF1761	cell division ATP-binding protein FtsE	ftsE	1707830	1707144	686	-			1226.7	2766.6	261
EF1763	preprotein translocase, SecA subunit	secA	1711651	1709114	2537	-			142.353	20.1667	242
EF1764	ribosomal subunit interface protein	yfiA	1712458	1711907	551	-	1712529	1711874	1803.58	2323.85	12084
EF1769	PTS system, IIB component, putative		1716236	1715901	335	-	1716288	1715861	110.426	136.579	519
EF1772	conserved hypothetical protein		1717438	1717671	233	+		1717738	231.458	653.529	1111
EF1794	conserved hypothetical protein		1737868	1737416	452	-	1737899		4.10872	17.7596	325
EF1815	transcriptional regulator, LysR family, putative		1760688	1759834	854	-	1760752	1759750	6.32723	68.2716	553
EF1817	serine proteinase, V8 family		1762912	1762058	854	-		1762007	371	101.182	1113
EF1818	coccolysin	gelE	1764493	1762961	1532	-	1764611		379.75	68.1166	1519
EF1820	histidine kinase, putative	fsrC	1766071	1764728	1343	-			236.071	275.417	661
EF1821	agrBfs protein	fsrB	1766796	1766068	728	-			154.872	154.872	604
EF1822	response regulator	fsrA	1767616	1766885	731	-			119.333	117.763	358
EF1864	DNA-binding response regulator		1810875	1810222	653	-	1811166		2504.74	475.9	4759
EF1867	permease, putative		1813822	1812446	1376	-		1812314	162	141.75	567
EF1869	permease, putative		1815765	1814488	1277	-			125.238	95.0602	789
EF1898	ribosomal protein L19	rplS	1843400	1843053	347	-	1843487	1842973	696	14.4	24
EF1903	conserved hypothetical protein		1847060	1847668	608	+	1846951	1847725	229.648	30.4667	457
EF1905	hypothetical protein		1849693	1849568	125	-	1849743		898.485	1744.12	2965
EF1907	maoC family protein		1850924	1850439	485	-	1850947		747.2	46.7	467
EF1909	hypothetical protein		1853558	1852614	944	-			234	108	60
EF1917	ATP-dependent Clp protease, ATP-binding subunit ClpX	clpX	1858864	1857611	1253	-	1858910	1857566	150.179	95.5682	841
EF1918	conserved hypothetical protein		1859056	1860084	1028	+	1859000		347.619	68.2243	730
EF1927	glycerol uptake facilitator protein	glpF	1869351	1868647	704	-			34.5752	57.5	529
EF1928	alpha-glycerophosphate oxidase		1871203	1869374	1829	-			58.6992	93.7662	722
EF1929	glycerol kinase	glpK	1872729	1871224	1505	-			29.75	153.548	952
EF1943	drug resistance transporter, Bcr/CflA family protein		1882889	1884070	1181	+			124.333	257.241	746
EF1944	hypothetical protein		1884131	1884274	143	+		1884076	559.167	3727.78	3355
EF1947	hypothetical protein		1886295	1886444	149	+	1886236	1886527	126.111	37.8333	227
EF1956	hypothetical protein		1895189	1894974	215	-	1894990	1895493	1481.11	333.25	2666
EF1961	enolase	eno	1899254	1897956	1298	-		1897827	1351.5	270.3	2703
EF1962	triose phosphate isomerase	tpiA	1900141	1899386	755	-			1270.77	917.778	1652
EF1963	phosphoglycerate kinase	pgk	1901383	1900190	1193	-			1259.35	1394.29	1952
EF1964	glyceraldehyde 3-phosphate dehydrogenases	gap-2	1902511	1901510	1001	-	1902578	1901415	627.2	44.8	448
EF1967	conserved hypothetical protein		1905598	1905029	569	-		1905005	129.25	224.783	517
EF1969	phosphomethylpyrimidine kinase, putative		1906900	1906085	815	-	1906923		322.203	678.929	1901
EF1981	hypothetical protein		1918338	1918631	293	+	1918284		103.095	254.706	433
EF2022	conserved domain protein		1951708	1950785	923	-	1951822		874.8	48.6	486
EF2025	hypothetical protein		1953470	1953210	260	-			6312.94	412.769	10732
EF2036	hypothetical protein		1957741	1957929	188	+	1957423		369	265.5	45
EF2051	transcriptional regulator, GntR family		1971644	1970943	701	-			694.4	161.2	124
EF2058	transport ATP-binding protein CydD, putative		1979605	1977839	1766	-		1977782	490.769	79.75	638
EF2061	cytochrome d ubiquinol oxidase, subunit I	cydA	1983768	1982350	1418	-	1983927		396.471	112.333	674
EF2065	conserved hypothetical protein		1988025	1987660	365	-			25.2239	135.2	338
EF2074	ABC transporter, ATP-binding protein		1995027	1995776	749	+	1994999		60.5333	59.7368	454
EF2078	hypothetical protein		1999403	1999296	107	-			186.667	12.1739	280
EF2083	hypothetical protein		2004462	2004668	206	+			1632.1	85.9	859
EF2084	hypothetical protein		2004910	2005158	248	+	2004891		230.556	138.333	415
EF2085	conserved hypothetical protein		2006145	2005177	968	-	2006221		735.217	1056.88	1691
EF2115	transcriptional regulator, ArpU family		2034207	2033782	425	-			4768.4	4777.57	917
EF2149	hypothetical protein		2051830	2051540	290	-		2051387	25	33.3333	220
EF2154	conserved hypothetical protein		2058866	2058315	551	-	2058957		165	22.8462	297
EF2184	hypothetical protein		2100979	2101320	341	+	2100927		686	266	140
EF2185	ISEf1, transposase		2101597	2102775	1178	+			186.923	48.6	243
EF2187	IS256, transposase		2104281	2103109	1172	-			8225	5085.4	94
EF2203	transcriptional regulator, TetR family		2117070	2116498	572	-	2117129		343.9	228	19
EF2209	hypothetical protein		2122133	2121795	338	-	2122163		84.25	280.833	337
EF2213	PTS system, IIBC components		2126109	2124643	1466	-	2126150		381	378	30
EF2217	alpha-1,2-mannosidase, putative		2128534	2130675	2141	+	2128496		23.0909	158.75	254
EF2241	conserved hypothetical protein		2165162	2164977	185	-			714.667	89.3333	1072
EF2281	conserved hypothetical protein		2203989	2203600	389	-			631.2	131.5	263
EF2283	site-specific recombinase, resolvase family, putative		2206573	2204960	1613	-	2206625	2204911	567.6	277.2	132
EF2291	transcriptional regulator, Cro/CI family		2211601	2211966	365	+	2211585		3511.2	604.2	114
EF2307	conserved hypothetical protein		2232710	2223189	9521	-			327.143	269.412	458
EF2309	hypothetical protein		2233265	2233047	218	-			784	627.2	196
EF2341	hypothetical protein		2263635	2262814	821	-			72.5926	68.3721	588
EF2355	ATP-dependent Clp protease, ATP-binding subunit ClpB	clpB	2281148	2278542	2606	-	2281263		135.714	154.054	570
EF2361	adenylosuccinate lyase	purB	2284785	2283490	1295	-			0	0	905
EF2362	phosphoribosylaminoimidazole carboxylase, ATPase subunit	purK-2	2285943	2284828	1115	-			636.5	522.5	95
EF2379	prolyl-tRNA synthetase	proS	2307653	2305935	1718	-			155.714	14.5333	218
EF2394	ABC transporter, ATP-binding protein		2319158	2318388	770	-			165.306	178.022	1620
EF2397	translation elongation factor Ts	tsf	2321953	2321072	881	-			457.333	171.5	686
EF2398	ribosomal protein S2	rpsB	2322844	2322059	785	-			331.8	25.2	7
EF2416	ribosomal protein S21	rpsU	2336335	2336159	176	-			165	420	75
EF2425	phosphoglucomutase/phosphomannomutase family protein		2344240	2342516	1724	-		2342429	381.5	54.5	545
EF2434	phosphosugar-binding transcriptional regulator, RpiR family		2353801	2352953	848	-	2353834	2352972	52.7419	172.105	327
EF2438	PTS system, IIA component		2357985	2357491	494	-	2358009	2357436	35.6322	193.75	310
EF2443	ribosomal protein S20	rpsT	2361721	2361972	251	+	2361663		4487.5	1775	125
EF2444	acyl-CoA thioester hydrolase		2362595	2362059	536	-		2362057	661.6	16.54	827
EF2445	2-dehydropantoate 2-reductase, putative		2362785	2363726	941	+			110.526	23.3333	210
EF2452	methylase, putative		2370633	2370079	554	-			6.32219	67.0968	208
EF2454	conserved hypothetical protein		2371506	2371072	434	-		2370665	86.8333	274.211	521
EF2458	conserved hypothetical protein		2377622	2377317	305	-	2377647		163.784	60.6	303
EF2461	inositol monophosphatase protein family		2382774	2381992	782	-		2381938	186.25	18.625	298
EF2470	HD domain protein		2391880	2391365	515	-	2391907	2391321	143.862	196.792	2086
EF2480	conserved hypothetical protein		2402668	2403411	743	+			145.152	228.095	479
EF2493	teichoic acid biosynthesis protein, putative		2418663	2417494	1169	-			660	1265	50
EF2502	cell division protein, FtsW/RodA/SpoVE family		2425951	2424764	1187	-			390	228	15
EF2512	lipoprotein, putative		2437482	2437123	359	-	2437502		66.1364	264.545	291
EF2541	hypothetical protein		2458730	2458404	326	-			17.4306	20.5738	251
EF2547	hypothetical protein		2462558	2462794	236	+	2462531		638.4	324.8	112
EF2549	uracil phosphoribosyltransferase	upp	2463875	2463246	629	-			286.471	30.4375	487
EF2550	serine hydroxymethyltransferase	glyA	2465245	2464007	1238	-			55.5556	68.4932	500
EF2556	fumarate reductase flavoprotein subunit precursor, putative		2470626	2469109	1517	-	2470836	2469051	216.316	15.8077	411
EF2558	cation transporter		2470996	2472411	1415	+			47.1429	247.5	297
EF2583	conserved hypothetical protein		2501307	2501945	638	+	2501180	2502034	337.391	328.814	3880
EF2584	hypothetical protein		2502398	2502565	167	+			245.6	472.308	614
EF2585	mur ligase family protein		2502660	2504012	1352	+			477.4	998.2	31
EF2589	mannose-6-phosphate isomerase	manA	2507478	2506507	971	-			869.474	1376.67	1652
EF2591	glyoxalase family protein		2509520	2508693	827	-			58.3333	333.333	350
EF2595	guanylate kinase	gmk-1	2514732	2514163	569	-	2514752		9.48052	115.263	219
EF2605	UDP-N-acetylglucosamine 1-carboxyvinyltransferase 1	murAA	2523419	2522118	1301	-			446.4	196.8	16
EF2607	ATP synthase F1, epsilon subunit	atpC	2524366	2523947	419	-			422.105	57.2857	802
EF2614	ATP synthase F0, A subunit	atpB	2530558	2529839	719	-	2530797		237.5	0	125
EF2620	preprotein translocase, SecG subunit	secG	2534862	2534626	236	-			260	91	26
EF2632	IS256, transposase		2544006	2545178	1172	+	2543898		1634	1548	860
EF2633	chaperonin, 60 kDa	groEL	2546967	2545342	1625	-			45.4167	51.9048	327
EF2634	chaperonin, 10 kDa	groES	2547309	2547025	284	-	2547376		58.7912	76.4286	535
EF2644	diacylglycerol kinase catalytic domain protein		2557024	2556122	902	-	2557065	2556029	25.4485	232.121	766
EF2646	glycerate kinase, putative		2559450	2558302	1148	-			2156	132	1100
EF2668	mangnesium transporter		2581399	2580038	1361	-			343.158	1086.67	652
EF2667	copper homeostasis protein, putative		2579291	2579920	629	+			18	128.182	423
EF2677	negative regulator of genetic competence MecA		2589194	2588532	662	-	2539233		26.9421	67.9167	326
EF2678	conserved hypothetical protein		2589935	2589537	398	-	2589998		396	44	220
EF2679	tryptophanyl-tRNA synthetase	trpS	2590296	2591306	1010	+	2590255		322.5	169.5	15
EF2697	conserved domain protein		2612091	2612771	680	+	2612039		16.4493	100.889	454
EF2698	tellurite resistance protein, putative		2612791	2613978	1187	+		2614059	77.7236	298.75	956
EF2702	hypothetical protein		2615979	2615548	431	-	2616025		335.286	1955.83	2347
EF2707	hypothetical protein		2621075	2620938	137	-			439.459	35.3478	813
EF2708	membran protein, putative		2621407	2621159	248	-	2621457		2175	0	145
EF2711	transcriptional regulator, AraC family		2626291	2627121	830	+	2627075		14.2381	157.368	299
EF2713	cell wall surface anchor family protein		2627546	2628313	767	+		2628429	20.5085	68.4906	363
EF2715	ribosomal protein L7/L12	rplL	2628932	2628564	368	-			527.273	25.2174	580
EF2718	ribosomal protein L1	rplA	2630507	2629818	689	-			876	14.6	730
EF2719	ribosomal protein L11	rplK	2631041	2630619	422	-	2631123		848	31.8	530
EF2729	transcription antitermination protein NusG	nusG	2640689	2640144	545	-			1300	408.871	5070
EF2730	preprotein translocase, SecE subunit	secE	2640984	2640814	170	-		2640737	2072	177.6	296
EF2731	ribosomal protein L33	rpmG-2	2641157	2641005	152	-	2641196		1198.5	270.3	51
EF2732	CBS domain protein		2641443	2642081	638	+	2641413		34.0816	58.5965	334
EF2738	thioredoxin reductase/glutathione-related protein	ahpF	2648068	2646386	1682	-			145.238	196.774	610
EF2739	alkyl hydroperoxide reductase, C subunit	ahpC	2648728	2648165	563	-	2648753		309.722	506.818	1115
EF2760	conserved hypothetical protein		2669048	2668701	347	-		2668629	368.125	28.0476	589
EF2763	conserved hypothetical protein		2671278	2670949	329	-			115	10.35	207
EF2766	recombination protein RecR	recR	2672741	2672145	596	-			273.9	157.7	83
EF2784	conserved hypothetical protein		2688457	2688624	167	+	2688423		667	276	230
EF2793	conserved hypothetical protein		2695020	2695595	575	+	2694996		1195.2	550.8	36
EF2800	ISEf1, transposase		2702507	2701329	1178	-			132.432	9.8	245
EF2833	conserved hypothetical protein		2724836	2725654	818	+	2723673		289.8	201.6	63
EF2850	conserved hypothetical protein		2733096	2733479	383	+			146.429	8.2	205
EF2851	conserved hypothetical protein		2733685	2733476	209	-			14.2045	208.333	250
EF2856	ribosomal protein L33	rpmG-3	2737060	2736911	149	-			726.8	505.6	158
EF2866	conserved hypothetical protein TIGR01033		2748487	2747768	719	-			28.4375	34.125	546
EF2886	transcriptional regulator, MarR family		2764177	2763725	452	-	2764137		45.3614	89.6429	753
EF2888	conserved hypothetical protein		2764785	2764555	230	-	2764816		1164.81	54.6957	1258
EF2893	hypothetical protein		2774436	2774074	362	-			337.5	198	15
EF2901	D-isomer specific 2-hydroxyacid dehydrogenase family protein		2778587	2779549	962	+		2779603	113.617	197.778	1602
EF2909	conserved hypothetical protein		2788272	2787961	311	-			298.571	620.792	627
EF2923	conserved hypothetical protein		2801100	2801312	212	+	2800870		135.312	154.643	433
EF2924	metallo-beta-lactamase superfamily protein	rnaseJ1	2801314	2802999	1685	+		2803068	81.2	96.6667	203
EF2925	cold-shock domain family protein	cspR	2803305	2803105	200	-			421.2	456.3	27
EF2932	AhpC/TSA family protein	tpx	2813151	2812663	488	-		2812541	10.8333	20.3478	234
EF2933	DNA-binding protein,putative		2813862	2813215	647	-	2813893		14.2206	68.1609	593
EF2935	xanthine/uracil permeases family protein		2816678	2815365	1313	-	2816781		2258.1	868.5	193
EF2939	cold-shock domain family protein		2818548	2818345	203	-			9.49333	68.4615	356
EF2950	hypothetical protein		2825655	2825362	293	-			223.1	94.3	23
EF2974	MutS2 family protein		2848254	2846146	2108	-	2848355		349.577	477.308	2482
EF3006	conserved hypothetical protein		2880731	2880075	656	-			7.91045	66.25	265
EF3022	sodium:dicarboxylate symporter family protein		2900293	2901681	1388	+	2900130		798.2	552.6	307
EF3025	conserved hypothetical protein TIGR00246		2906933	2906454	479	-			166	4.01613	249
EF3035	universal stress protein family		2913949	2913494	455	-			52.093	160	224
EF3039	conserved hypothetical protein		2915806	2916147	341	+	2915753		156.6	372.6	54
EF3052	hypothetical protein		2926660	2927022	362	+	2926609		369.2	395.2	52
EF3055	conserved hypothetical protein		2929395	2928610	785	-	2929428	2928561	79	237	395
EF3056	sortase family protein		2929629	2930363	734	+	2929611		3596.4	1166.4	972
EF3060	secreted lipase, putative	salA	2933436	2931988	1448	-	2933521	2931918	880	69.4737	132
EF3063	immunity protein, putative		2935040	2935315	275	+			546	460.2	78
EF3064	polyribonucleotide nucleotidyltransferase	pnpA	2937403	2935289	2114	-	2937460		768.5	355.1	53
EF3065	ribosomal protein S15	rpsO	2937859	2937590	269	-	2937954	2937511	925	407	370
EF3070	ribosomal protein S4	rpsD	2941388	2941999	611	+	2941203	2942074	2184	54.6	182
EF3085	iron compound ABC transporter, permease protein		2961138	2960191	947	-	2961185		278.462	241.333	362
EF3087	hypothetical protein		2962094	2961957	137	-	2962152		291.2	81.2	28
EF3088	hypothetical protein		2962573	2962391	182	-	2962587		282.143	423.214	1185
EF3092	glyoxalase family protein		2967530	2967132	398	-	2967608	2967082	176.667	19.875	318
EF3094	signal recognition particle-docking protein FtsY	ftsY	2969623	2968295	1328	-			155.882	6.46341	265
EF3100	IS256, transposase		2975706	2976878	1172	+	2975589		1728	1036.8	864
EF3105	hypothetical protein		2979776	2979561	215	-	2979855		50.3226	67.8261	312
EF3106	peptide ABC transporter, peptide-binding protein		2981940	2980159	1781	-		2980088	1094.7	1628.7	267
EF3110	peptide ABC transporter, ATP-binding protein		2985833	2984826	1007	-			4139.1	10446.3	657
EF3114	DAK2 domain protein		2991438	2989762	1676	-			364.1	33.1	331
EF3116	ribosomal protein L28	rpmB	2992157	2992345	188	+		2992103	15280	3460	200
EF3120	serine/threonine protein kinase		2997064	2994908	2156	-		2994717	294.109	1897	3794
EF3130	hypothetical protein		3006212	3005907	305	-	3006223		177.778	22.8571	320
EF3148	CDP-diacylglycerol--glycerol-3-phosphate 3-phosphatidyltransferase	pgsA	3020208	3019630	578	-			222	0	37
EF3149	conserved domain protein		3021199	3020333	866	-	3021281	3020271	202.5	9.34615	243
EF3152	large conductance mechanosensitive channel protein	mscL	3024141	3024590	449	+	3024119		56.0714	101.29	314
EF3170	HD/KH domain protein		3044074	3042518	1556	-		3042430	164.375	10.9583	263
EF3171	recA protein	recA	3045517	3044471	1046	-	3045568	3044387	71.1321	209.444	377
EF3177	conserved hypothetical protein		3050100	3050891	791	+			283.2	20.8	8
EF3178	peptidase, M20/M25/M40 family		3052080	3050944	1136	-	3052107		26.8403	68.4071	773
EF3193	LrgB family protein	lrgB	3067450	3066767	683	-		3066605	1569.57	681.132	7220
EF3194	LrgA family protein	lrgA	3067866	3067447	419	-	3067902		178	238.78	979
EF3200	ABC transporter, ATP-binding protein		3072809	3072087	722	-			113.4	31.5	63
EF3206	adhesion lipoprotein		3075467	3077002	1535	+		3077179	147.778	190	532
EF3208	ABC transporter, permease protein		3079135	3078365	770	-		3078301	170.067	1342.63	2551
EF3210	PTS system, IIA component, putative		3080321	3080740	419	+			1717	464.6	202
EF3215	IS256, transposase		3084337	3085509	1172	+		3084219	1635.9	1377.6	861
EF3230	ribosomal protein S9	rpsI	3100514	3100122	392	-			204.6	93	62
EF3233	Dps family protein		3101661	3101194	467	-	3101691	3101121	445.333	534.4	1336
EF3238	DNA-directed RNA polymerase, beta subunit	rpoB	3112405	3108782	3623	-		3112637	768	48	240
EF3239	conserved hypothetical protein		3113029	3112814	215	-			217.8	108.9	363
EF3247	hypothetical protein		3118749	3118946	197	+			1914.44	574.333	3446
EF3256	pheromone cAD1 precursor lipoprotein		3134839	3133910	929	-	3134892	3133775	17.9605	109.2	273
EF3257	oxidoreductase, pyridine nucleotide-disulfide family		3135116	3137062	1946	+	3135051	3137189	1388.8	892.8	496
EF3282	ATP-dependent Clp protease, ATP-binding subunit ClpC	clpC	3160021	3157526	2495	-		3157320	1264.44	455.2	2276
EF3289	DNA-binding response regulator	err05	3170711	3171400	689	+			209.63	209.63	566
EF3301	hypothetical protein		3183760	3182774	986	-			59.4828	313.636	345
EF3302	hypothetical protein		3184259	3184113	146	-			1020.8	556.8	1856
EF3313	hypothetical protein		3195712	3195608	104	-			442.5	35.4	531
EF3317	carboxylase, putative		3205362	3203965	1397	-		3203893	19.717	760	836
EF3333	ribosomal protein L34	rpmH	3217567	3217433	134	-			1625	406.25	325
