# Supplementary material for: The Intraperitoneal Transcriptome of the Opportunistic Pathogen Enterococcus faecalis in Mice
Source: PLoS One. 2015 May 15;10(5):e0126143. doi: 10.1371/journal.pone.0126143 (PMC4433114; doi:10.1371/journal.pone.0126143)
Supplement: S2 Table — (XLSX) [file pone.0126143.s004.xlsx]

## Sheet: Feuil1
IN VIVO INDUCED GENES			IN VIVO REPRESSED GENES
Primer name	Primer sequence		Primer name	Primer sequence
ef0131_F	tggaccgtctaacaattgaaagt		ef0006_F	tggaagatggtgccaaagtg
ef0132_R	gcgcaccattcacataaatatca		ef0007_R	tgactcattgattttcacctccct
ef0132_F	tgttgaatggtcgtgaagaagt		ef0007_F	ctggcgcaatcaacgagttt
ef0133_R	agtcacacgctgttcacgaa		ef0008_R	cgggtttacgccaaatcaca
ef0161_F	taatctgggaaatttaattc		ef0008_F	tccatcatcttctcagtcgca
ef0162_R	attctttattatttactgct		ef0009_R	agcgccagtacctgtaacac
ef0162_F	aagaatgagtttgtcgccca		ef0049_F	ttttcagctgtccgaagtgc
ef0163_R	tccttcgattgttcccttgct		ef0050_R	cctttacgttctgtttggcgc
ef0163_F	tgaacaaaatggaacgcagaca		ef0050_F	cgcaccgttgaaatcgaattc
ef0164_R	tcataaagatcaccgacatgact		ef0051_R	gccatccacacgtttatgca
ef0176_F	ataaattccctggcggcgaa		ef0066_F	aggctacagtgaccgagaga
ef0177_R	ctttgccaccaccacatgc		ef0067_R	tgatccaacgcttcattccga
ef0185_F	ggaaaacggtcaaagctttt		ef0082_F	agcaggctgtatcccaatcg
ef0186_R	cccttgcatcgccaaaactt		ef0083_R	tctgtcaccaattctagctcttg
ef0186_F	acgaatttagcagctggtatg		ef0172_F	cgatgcgacgtttattgctag
ef0187_R	actgaaacacgctgtccctt		ef0173_R	ggcacttacctgataatctg
ef0193_F	ggcaatggagaaatgcctgc		ef0208_F	cgtgcgtccaaaattcaaacg
ef0194_R	acacagcaggtaattcgtct		ef0209_R	tgttgttacgaccggcattg
ef0201_F	tctattcgtgaaggcggacg		ef0209_F	acggtggtggtgaaggtaaa
ef0202_R	atctgcttgaatccctgccc		ef0210_R	aattgtagagcggcgagacc
ef0283_F	acagaaggtgcacgtgacat		ef0210_F	ggtctcgccgctctacaatt
ef0284_R	aaaacgcctggcattgttgg		ef0211_R	catccgcaacgcttttccc
ef0289_F	cggcattaagagaggcgcg		ef0211_F	actttgacttagacgttgaaagc
ef0290_R	cccaccttctaactcagcga		ef0212_R	agcataccatttcgcatccca
ef0291_F	tcattacatccgccacgctc		ef0212_F	catgggaagaagcggacact
ef0292_R	ttagttggtggttggcaagc		ef0213_R	tcccgccacgtttcatgtaa
ef0292_F	agtaattgctttggtattgacga		ef0213_F	cgtgaggaaatgggtggtga
ef0293_R	ttgaactcctagctcatcaag		ef0214_R	ttgtctgataccacgcgacc
ef0332_F	aactaacagagaacggtatggaa		ef0214_F	accactgccgaaatgctaga
ef0333_R	gccaatcattgtgcagttctg		ef0215_R	acgtttgccatagatagggtg
ef0333_F	gcttgaagacacagacaaag		ef0216_F	gtgacgataaaagcccacgc
ef0334_R	ctcatcgtctacgtaaaaga		ef0217_R	gggctgcttggtttggtttt
ef0334_F	ttgactgggaagacgtgaaaga		ef0217_F	gaagcgccaattcatgtttct
ef0335_R	ggcattaatttcatcagcaacacta		ef0218_R	atactgcatcacccacaccc
ef0335_F	aggcgcttatataggaacgaaca		ef0218_F	agtacgcggtatggacatcg
ef0336_R	tccgcttgccatctatctagc		ef0219_R	cagctagctttcttcacgcc
ef0361_F	ccatcgtatccgcagcatct		ef0219_F	atctttgccgtatttgcttccg
ef0362_R	gcttcaatcgacggcaaaca		ef0220_R	ggattacgccttgtttgtca
ef0377_F	attgaggcagtggggttacg		ef0220_F	acggtctaggaattgcaatca
ef0378_R	tgtcccagataaccagtcacc		ef0221_R	tgaatgtcacttcgtttccttcg
ef0575_F	cggaagtgtagaatctgtattt		ef0233_F	accagaaatgatcaaagtacgt
ef0576_R	agaccaaatacaatcgcacca		ef0234_R	acgtacttctttcgcacgag
ef0576_F	cgcaggatcaagtattgttt		ef0249_F	gccattaatcaaacgccgct
ef0577_R	aggtacgatactgtgtaaatca		ef0250_R	gatgtacgtcccgacaccc
ef0577_F	tggacgatagaccgatgaaaac		ef0250_F	cagggaattatggacgcctct
ef0578_R	tttagccagcatctcacttacagat		ef0251_R	tctctcgtttgttcaggtgt
ef0579_F	agactatgctattaaccagaaga		ef0267_F	accaagtcgaaacacaacaagc
ef0580_R	agcaataatgaaacaccccact		ef0268_R	tgagtgcgatcgaaacgttt
ef0600_F	gcctcatataaatcatgttttgt		ef0294_F	ggctcaatcaatcccagttcg
ef0601_R	tggagagctgcttcaaaataca		ef0295_R	agatcgtgcctacaacaatt
ef0634_F	aaaagaaatggtaaccgaatgag		ef0364_F	ccataaaggttttcaacaggtaa
ef0635_R	gtccaaccaacagcagcaag		ef0365_R	tcgccgtcatagtaggcaac
ef0635_F	acaacaaccgtgactgatgc		ef0365_F	tgaaaacacgccatgagattcg
ef0636_R	tttcagcgaacgaaacagtgg		ef0366_R	cgggaactgctttgacccat
ef0706_F	tgttgcttcattttgttgaca		ef0464_F	tcactgaaacgaatgaacagaaaca
ef0707_R	tgaaaatggcgcaattgtctgt		ef0465_R	tcccgtaagcacatacccca
ef0746_F	acaggggtcatattgctaact		ef0465_F	tagttcgagtagcacagcgg
ef0747_R	aagcttgcgtttcctgttct		ef0466_R	tgacacgctccttacggttt
ef0762_F	agaaatgaaggatgcggcca		ef0717_F	gaccatttcatcaatcgcgcc
ef0763_R	caaccattttgtcacgagga		ef0718_R	gctggcgactcaatgattgc
ef0766_F	tgttggcgctgaattaaaagagg		ef0718_F	aacgttgattcctttgccgc
ef0767_R	gcatatctgacaatgccact		ef0719_R	gccttggctattcatcaagca
ef0767_F	tgaagaaggttgccgagtca		ef0719_F	tccgtaagcattttcatccctca
ef0768_R	tgcagcattttccgtttgtaca		ef0720_R	gcgtggcgaatcggaaattt
ef0946_F	gcatgattcaatgggctggg		ef0722_F	cgaagatgcaggcagtaaat
ef0947_R	agcgccccaccaatagaaaa		ef0723_R	gcaaaaccaatcatcagtccca
ef0999_F	caaacgcccgaaagcagaat		ef0760_F	tcgtttaagaccgtgttgt
ef1000_R	gaagaagaccaagcacgacg		ef0761_R	attttaccacaagcgattcg
ef1000_F	tctgcttgctcataaccacca		ef0848_F	cgtagcaaactcgccccata
ef1001_R	tgtccttaacctagcagcgg		ef0849_R	cctgtcgcgccacctttt
ef1057_F	cgccaactgttcttgccaat		ef0849_F	ctgtcggctcagtcgttaca
ef1058_R	agcactcgtcatcctcttgt		ef0850_R	ccattttggctgtgatcgc
ef1106_F	cacgcaaaataacctcctcgt		ef0901_F	actgactggtgtggtaatcga
ef1107_R	tcgtcactcttttcttcaga		ef0902_R	gcacacgatcaaagtcattac
ef1107_F	agacacgataaagaaactgact		ef0902_F	ctttagttcgccaagcacgg
ef1108_R	gggcaagcaatggtagaggt		ef0903_R	agcaacgataatggcagggt
ef1108_F	agactttgccacctcgtttg		ef0903_F	gcaactccagcaattatccgt
ef1109_R	atgaagcacgcatggaccaa		ef0904_R	tcttcattggcttttcccca
ef1109_F	gctctgctggtgttttatctgc		ef0914_F	acacgttttgctaatccgcg
ef1110_R	atgtacaatcatggaggctacc		ef0915_R	gccgtgccattacccataaag
ef1139_F	tgtgtttgagagctgtccga		ef0915_F	tgatccgtagtagcctttcg
ef1140_R	tgttgtatatacgtagcggct		ef0916_R	aaaacgtactggtggaggcg
ef1142_F	tcccctagttgcagcacttg		ef0927_F	gcactaaagcgataagtaaactc
ef1143_R	acgaacaccttgctcatttgc		ef0928_R	actggtattggtctgtatttggc
ef1143_F	gaatgggaaaaacgactatgttcg		ef0928_F	tcctactacagccccaattcc
ef1144_R	tgatccaaacttaaccgaacca		ef0929_R	gcttctctttatcacaaatgggg
ef1167_F	gccgctaatggttacttcgc		ef0948_F	ttggctcacgtccgttttct
ef1168_R	agcaccaggtaaagctgcaa		ef0949_R	aaacaattttgatattacggcgt
ef1202_F	tttcggtaaacctacgacaaa		ef0949_F	acagctgctcaaacattaatga
ef1203_R	cccggcttacattcctcgtt		ef0950_R	cattgtcgtcttaccggccc
ef1203_F	caagatgaacgattaacaactgtaa		ef0988_F	tgcaaacgagtcttagcatgtg
ef1204_R	ccgaattcttcttgaccgtcaa		ef0989_R	acgaacgttggcatgcattc
ef1343_F	aacttctacggtgcaggctc		ef0989_F	atgactgcttgtgtttctgt
ef1344_R	cgccacgaaaacttgttaaga		ef0990_R	gagaggggtagacacatggc
ef1344_F	ttcattctggcctgcgatgg		ef0990_F	tcctcgcttagcttttaccact
ef1345_R	agtttgcagcacccataact		ef0991_R	tcagatcgaatcaaagatgtcgc
ef1358_F	ggtcagagtccgcttcgtta		ef0991_F	agctggctacaaggaaaacga
ef1359_R	tgccattcccaattgtcgttg		ef0992_R	aggtgaaggctatgtgacga
ef1359_F	ccgccaccagatactaaccc		ef0992_F	ccctgtaacaacacgaataccc
ef1360_R	tgctagaagaagaccaacaga		ef0993_R	tgtgtggttggtctgaatgga
ef1360_F	attcagccataccacgagcc		ef0993_F	cgaacgcttgaatccttgaa
ef1361_R	aggtgttcaagtgaccttcca		ef0994_R	ttactatcacctgcttgcgc
ef1379_F	accattgtcaattgaagatga		ef0994_F	tgctcctcttcttccactgt
ef1380_R	gcaattgcgccaaaagttg		ef0995_R	tcccagatgcaagtgatcgt
ef1380_F	actgggcggaaaataggtgg		ef0995_F	atctaagcggacaaaggcgt
ef1381_R	agcaaaagcaagtggagaaca		ef0996_R	aagtgaagaaacgggtagtga
ef1381_F	tcgctcatccctaattcttct		ef0996_F	ggctgtgataaattccacgcc
ef1382_R	cctggtcattacattgaagcgc		ef0997_R	agtcgctgtccaacaagaagt
ef1545_F	gaatttcctcgttgctgttgg		ef0997_F	tccaatccagctttcttttct
ef1546_R	tctttgacatttaccaagattca		ef0998_R	acattccaccgtgaagaacca
ef1550_F	ggacaagaaattcaaatcgctgc		ef0998_F	cgatagcgtgcagaaggttt
ef1551_R	tgtccttcattcataaatctttctc		ef0999_R	tcgcagttgaagaaggtgca
ef1658_F	aggcagcgtgatgagtgaaa		ef0999_F	cgacagcacaatctttagcca
ef1659_R	gcgtttcactgaatctcctgg		ef1000_R	cccgctgctaggttaaggac
ef1659_F	aaagaacgatgcagtgaagc		ef1044_F	gccaacgtcagcaacatcta
ef1660_R	ccgccgacatcttctccaaa		ef1045_R	actcaagacattttggttcttt
ef1660_F	gccatgtatttagatgccgcg		ef1045_F	ccatgctcttcgtagtcacc
ef1661_R	caacttctgccccttgacca		ef1046_R	caagtagttgcagctgatat
ef1661_F	cgcagcctattcgcaaacc		ef1047_F	acattacgtcttttccatcgt
ef1662_R	acaagtgccacctaatttgt		ef1048_R	agtggatcctcgtctggcta
ef1662_F	ccaaggtgggaggaacgatt		ef1183_F	cgatcagttcaataattcgctgg
ef1663_R	tccgcgatcatttgttttcga		ef1184_R	ggtccaaattgctgaaacgct
ef1764_F	cgtgaaccgttgcttcaggt		ef1184_F	acccctgcaattcgttcact
ef1765_R	tttgaatacgtttactctcgcgc		ef1185_R	acgtttacctctagttgcttgt
ef1769_F	gccttgattaaatgctgctt		ef1299_F	tgttagacctaaagtacgtaga
ef1770_R	tggttggttgaatgcgagtt		ef1300_R	agattatgcacttttgagacggt
ef1867_F	agtaaggaagtagcagattct		ef1300_F	ttctgtgacagccgactagc
ef1868_R	ggtgttcctggatttacttg		ef1301_R	cgtttgttagttacggtgggac
ef1868_F	aggattcaatgatttccggtgga		ef1415_F	agctaacgaatatcaggcacga
ef1869_R	tcctgactttcctactatcgca		ef1416_R	tgtgtgacattccttttcctcct
ef1869_F	aggtttcttgtattattggaaagga		ef1418_F	tggataaattgttacttctggaaca
ef1870_R	tccataactaattgcatccactgg		ef1419_R	cactagctggtttcgctgga
ef1943_F	atgatgggacggtgtttcgg		ef1569_F	gcttcaatgtcaatgccttcgt
ef1944_R	gcacctttactgcttgcgaa		ef1570_R	ggtgaatcctcttatgcaggc
ef1967_F	gggattgcctcattaccaggg		ef1595_F	ggtcctttagctggcagttt
ef1968_R	ttgtcctacttcggcactgg		ef1596_R	cacttttgccacaacctgtca
ef1968_F	gatcggaccaaaaagtaaactagca		ef1612_F	tgccgtgaaattccgtgact
ef1969_R	cctctgcaattgtgcgaat		ef1613_R	gaccaccggaaccaattttc
ef2341_F	aaatcatcaaagaatggaagcgt		ef1649_F	ttttgacagggcgcatttca
ef2342_R	aattaacttcactgtaatgagca		ef1650_R	tgtgggcaatatttagtagaga
ef2342_F	acacgcctttagttccgaag		ef1650_F	ctttggcaggtgattctaca
ef2343_R	tcttccaagtccttaggcgt		ef1651_R	gtctatctacgcacgggtcg
ef2450_F	tgaatcaacatctggcgcca		ef1693_F	accgtattgtagtagctgattct
ef2451_R	ctgtcgttcctggtccttca		ef1694_R	gttgactgactaacggacgga
ef2451_F	tgatttggtcttattggatccgc		ef1694_F	cgaggagaacgagaatcagct
ef2452_R	tcgtcaaataacttcgcactgc		ef1695_R	gcagcgcttcatctctatca
ef2452_F	cagttacattttgttcgtagtgtcg		ef1751_F	gctgggattgctgattggct
ef2453_R	ccggccaccatattctccag		ef1752_R	accaatcgctgaaaatatgtca
ef2540_F	acatttccttcaccatcacgc		ef1752_F	tgagcaagacataaacgacacg
ef2541_R	gcgaaaagcaacgtgattttg		ef1753_R	gaaagatcgcggcaatcaaca
ef2550_F	tggtgcagaaacggttgaaa		ef1760_F	cgagcaatcgtaaatacaccga
ef2552_R	ggcgctcttcttctcttgca		ef1761_R	cagtcatccaaccgttccgt
ef2644_F	actggggttaacaattaaaactgct		ef1761_F	ccggcaatgtacaagctgtg
ef2645_R	cctcacaagtattacatatccatcg		ef1762_R	tgatttccctgcacctgagg
ef2675_F	atggcacttgtattatggaacgc		ef2186_F	aacgttcaaacactgtgggt
ef2676_R	ggcctgccttcaaaatgacc		ef2187_R	caggaggacttttacatgaccca
ef2697_F	ggcttgacgttcttgtggta		ef2202_F	agccctagtccggtaattcct
ef2698_R	gtttccgatgacttagacga		ef2203_R	ccatccttcagaagaacaaatca
ef2728_F	aggtgccttttctggtcttga		ef2308_F	gaacgagaaaaggcatggcg
ef2729_R	agaacaagacccattagcaaaga		ef2309_R	gtgtcaatgcgccaatctcc
ef2729_F	tgcagcattgttctttatcatgga		ef2361_F	agcctatgaaacgatggaca
ef2730_R	ataatcgcccatccccatgc		ef2362_R	ccaagcttcatccgccaaaa
ef2866_F	tcgcgccaatcaactatacca		ef2362_F	ccactattacctggtcaagtga
ef2867_R	gcatgaggatcagggtctcc		ef2363_R	aaatgtctgttccttgcggt
ef2883_F	gctaatgaagcatcggctacc		ef2397_F	tcgttgatgttgttgaagga
ef2884_R	atctaagctgtccgcgtctaatt		ef2398_R	ctttagccataccattttcacgt
ef2884_F	tttgatgtgaaaatcgaaacagaag		ef2398_F	ccacattcttttccatctgcga
ef2885_R	gacgttcactaatgcctgtt		ef2399_R	cgccttcttctgcaacgttt
ef2885_F	tggcaatacctcagctgctagtat		ef2415_F	tctgaagcagctagaaaacgt
ef2886_R	agtaaagcttggcttaacca		ef2416_R	tttcaacaagatcgtcgcgtc
ef2923_F	tgacgtaaaagataaggaacgcc		ef2416_F	aaatccttggtcgttgtgcc
ef2924_R	tgcggacttcactctaacgg		ef2417_R	cgtgattcttgtaaagtacccgc
ef2932_F	cgggtgtgactgcgatttta		ef2486_F	ttgggatcgttcaaaagaagcc
ef2933_R	tcaaagaaaagacgggagct		ef2487_R	ttgcgctaaactgtattctttggt
ef2973_F	aaagatattgaacgcggctca		ef2487_F	cattggatggcaaacgtattt
ef2974_R	tcgccgcttttctgttcaga		ef2488_R	caaacgttgccccaaaaggt
ef2974_F	cgtgaaaacgttactaaccatga		ef2488_F	gattaattcaacaagctggct
ef2975_R	cgttctaccgctgtcctctt		ef2489_R	accacaaccgataccaattgc
ef3006_F	tcccaacaattgactcgctt		ef2489_F	accgaataaaagataagatggaac
ef3007_R	ggcatcgatttctgctgatgt		ef2490_R	taccaccagcccataattgc
ef3104_F	tgtaaaatgggtttgggcag		ef2490_F	ggaaatgaacctacaacaattaa
ef3105_R	tacctacaatcacactaactc		ef2491_R	ttcattaaattctgggatttgga
ef3193_F	aggtaatagcttatcaacggt		ef2491_F	cagaggctggcgtttaaaa
ef3194_R	acaaccaagtacctatgcca		ef2492_R	tcaaactcattaatgcctcttct
ef3205_F	ttgacgtctccttcatcgcc		ef2492_F	tgcctgggaaaattgtgacag
ef3206_R	cgcttatcgtcgactgaaaagt		ef2493_R	tgaagaggacagcttaaattgact
			ef2499_F	tctggtaaggtagttgcgat
			ef2500_R	agttcactgcttcgctcact
			ef2500_F	cgaacaagtggggaagagaga
			ef2501_R	caaagcaacagcggcaatct
			ef2501_F	acattggagcgaatattggt
			ef2502_R	tcactactaggcggtgttgc
			ef2585_F	agatagctaacaagacgccgt
			ef2586_R	ggggaatgaatggtgtctaaaga
			ef2604_F	cgtcgaatgaacgctgactt
			ef2605_R	tgaactcatacgtttgactcct
			ef2605_F	tcaaaacccaatttacaccgca
			ef2606_R	ttttggcgccttcaatttt
			ef2619_F	actgttatgatgcaaccaagc
			ef2620_R	gaaaaccttccgaaatgataagt
			ef2729_F	tgcagcattgttctttatcatgga
			ef2730_R	ataatcgcccatccccatgc
			ef2730_F	tgtgaatagaggaggtcgaaga
			ef2731_R	gctgcaaataaaatagatgtttc
			ef2793_F	agggagagttaattgcgccg
			ef2794_R	tcttcttactaacagtcttaccga
			ef2892_F	tgaaggtgtcccaatgtttt
			ef2893_R	gccttgcgacatgtaataat
			ef2893_F	tcagtgaaccatcgacgcaa
			ef2894_R	ccatcgcaaactcaatcgct
			ef3039_F	tctgcagtgaattcgtattga
			ef3040_R	tgaacgaagaaaatgagttgaca
			ef3106_F	ggttaccacaaagtgtccca
			ef3107_R	tttattgccgccaccacatg
			ef3107_F	tccgttattaccgctctcgtg
			ef3108_R	tggtctaacactaacgaaccga
			ef3108_F	tgacgtagcgaaccgagaag
			ef3109_R	ctttcgggtcttggttcgga
			ef3109_F	acttcagtccattccccaagag
			ef3110_R	gccgctgcgaattggataat
			ef3210_F	ttcgtttgtctttgccccga
			ef3211_R	gaagcacaaattcaattcgttga
			ef3211_F	agtcgcagttacaggttccg
			ef3212_R	aaccaagtcctgccaaccaa
			ef3212_F	tgcccgttcttccttggttt
			ef3213_R	atttgtgtcgtgagtgccca
			ef3213_F	ccgagcggcttaattgaatt
			ef3214_R	tgtttggtatcatgttcttaggca
