# Supplementary material for: The Intraperitoneal Transcriptome of the Opportunistic Pathogen Enterococcus faecalis in Mice
Source: PLoS One. 2015 May 15;10(5):e0126143. doi: 10.1371/journal.pone.0126143 (PMC4433114; doi:10.1371/journal.pone.0126143)
Supplement: S3 Table — The in vivo induced genes are indicated with their factors of induction calculated for intraperitoneal infection of mice compared to mid-log phase or 24h culture in BHI. The factors of induction obtained with PCRq experiments are also indicated. Parts in the table highlighted in grey correspond to genes belonging to the pathogenicity island (ef0479-ef0628). (a) Mean fold induction is the factor calculated as the average of all the factors available for each operon, mentioned in the text. (XLSX) [file pone.0126143.s005.xlsx]

## Sheet: Feuil1
Accession #	Strand	Common Name	Gene Symbol	Categories	Fold induction mice/mid-log phase (RNA-Seq)	Fold induction mice/24h culture (RNA-Seq)	Fold induction mice/mid-log phase (PCRq)	mean fold induction
EF0095	+	lipoprotein		envelope	2.83	2.09	3.11	2.67667
EF0104	+	arginine deiminase	arcA	metabolism	17.78	10.31	8.83	7.89818
EF0105	+	ornithine carbamoyltransferase	arcB	metabolism	8.6	5.54
EF0106	+	carbamate kinase	arcC	metabolism	5.2	2.91	8.1
EF0107	+	Crp/Fnr family transcriptional regulator	arcR	regulation
EF0108	+	C4-dicarboxylate transporter	arcD	transport	6.3	5.41	7.9
EF0127	+	hypothetical protein		hypothetical	7.79	4.51	7.8	6.7
EF0130	-	hypothetical protein		hypothetical	2.06	2.79	2.5	2.45
EF0132	+	hypothetical protein		hypothetical	14.37	7.31	7.87	9.85
EF0133	+	hypothetical protein		hypothetical
EF0149	+	aggregation substance		process	4.98	5.16	5.9	5.34667
EF0162	+	hypothetical protein		hypothetical	5.6	10	4.54	6.71333
EF0163	+	lipoprotein		envelope
EF0164	+	lipoprotein		envelope
EF0176	+	ABC-type sugar transport system, periplasmic component		transport	3.3	3.8	3	3.36667
EF0177	+	ABC-type sugar transport system, periplasmic component		transport
EF0185	+	phosphopentomutase	deoB	metabolism	3.94	3.96	3.66	3.194
EF0186	+	purine nucleoside phosphorylase	deoD-1	metabolism
EF0187	+	purine nucleoside phosphorylase	deoD-2	metabolism	2.2	2.21
EF0194	+	NADH-dependent butanol dehydrogenase		metabolism	10.02	14.94	6.85	10.6033
EF0202	+	phosphomethylpyrimidine kinase		biosynthesis	14.51	17.18	5.51	12.4
EF0203	+	cyclopropane-fatty-acyl-phospholipid synthase	cfa	biosynthesis	3.46	2.79	2.98	3.07667
EF0241	-	hypothetical protein		hypothetical	6.84	5.19	2.61	4.88
EF0255	-	L-lactate dehydrogenase	ldh-1	metabolism	3.16	2.93	2.96	3.01667
EF0283	+	3-oxoacyl-(acyl-carrier-protein) synthase II	fabF-1	biosynthesis	5.3	2.2	3.56	3.68667
EF0284	+	(3R)-hydroxymyristoyl-(acyl-carrier-protein) dehydratase	fabZ-1	biosynthesis
EF0287	+	translation elongation factor P	efp	protein synthesis	4.63	4.39	2.95	3.99
EF0288	+	hypothetical protein		hypothetical	7.28	13.35	5.67	8.76667
EF0289	+	cysteine synthase B	cysB	biosynthesis	4.8	5.9	4	4.9
EF0290	+	cystathionine gamma-synthase	metC	biosynthesis
EF0291	-	6-phospho-beta-glucosidase	celA	biosynthesis				37.0333
EF0292	-	PTS system transport, subunit IIC		transport	94.9	5.1	11.1
EF0332	+	hypothetical protein		hypothetical	14.4	15.6	9.6	13.2
EF0333	+	hypothetical protein		hypothetical
EF0334	+	portal protein		mobile element
EF0335	+	minor head protein		mobile element
EF0336	+	hypothetical protein		hypothetical
EF0361	-	chitinase family 2 protein		metabolism			32.46	46.2633
EF0362	-	chitin binding protein		metabolism	67.03	39.3
EF0377	+	ankyrin repeat containing protein		unknown	4.2	2.54	3.6	3.44667
EF0378	+	hypothetical protein		hypothetical
EF0439	-	immunity protein PlnM		process	9.56	17.74	5.51	10.9367
EF0453	+	OsmC/Ohr family protein	ohr	process	4.19	2.41	3.58	3.39333
EF0462	-	hypothetical protein		hypothetical	4.07	2.83	2.51	3.13667
EF0463	+	superoxide dismutase, Mn	sodA	process	2.6	4.83	2.26	3.23
EF0525	+	cytolysin cylL-L protein	cylLL	process	6.3	7.88	7.96	7.38
EF0526	+	cytolysin cylL-S protein	cylLS	process
EF0527	+	cytolysin cylM protein	cylM	process
EF0528	+	cytolysin transport protein (truncated)	cylB	transport
EF0575	+	cation ABC transporter, ATP-binding protein		transport	30.86	35.78	10.19	22.11
EF0576	+	cation ABC transporter, permease		transport	14.3	15.83
EF0577	+	adhesion lipoprotein - Mn/Fe/Zn/Cu ABC transporter		transport	20.1	27.71
EF0578	+	iron-dependent repressor family protein		regulation
EF0579	+	TetR family transcriptional regulator		regulation	6.19	3.44	4.22	4.61667
EF0600	-	TetR family transcriptional regulator	revE	regulation				6.92
EF0601	-	TetR family transcriptional regulator		regulation	7.18	6.4	7.18
EF0634	+	decarboxylase		unknown	3.74	2.19	2.95	2.96
EF0635	+	amino acid permease		transport	11.3	9.03	4.6	8.31
EF0636	+	Na+/H+ antiporter	nhaC-2	transport	6.5	5.2	2.3	4.66667
EF0639	-	low temperature requirement C protein, phosphatidylglycerophosphatase		metabolism	20.9	2.59	8.21	10.5667
EF0707	-	hypothetical protein		hypothetical	23.22	9.51	11.92	14.8833
EF0715	+	trigger factor	tig	protein fate	5.06	3.75	2.56	3.79
EF0747	+	hypothetical protein		hypothetical	11.74	9.44	6.58	9.25333
EF0762	+	excinuclease ABC, subunit B	uvrB	metabolism	3.12	7.09	2.01	4.07333
EF0763	+	excinuclease ABC, subunit A	uvrA	metabolism
EF0766	+	hypothetical protein		hypothetical	13.8	18.4	7.7	13.3
EF0767	+	hypothetical protein		hypothetical
EF0768	+	hypothetical protein		hypothetical
EF0770	+	universal stress protein	gsp62	process	7.53	3.84	3.32	4.89667
EF0771	-	ATP-dependent protease, proteolytic subunit ClpP	clpP	protein fate	2.32	2.65	5.25	3.40667
EF0820	-	ribosomal protein L25	rplY	protein synthesis	13.21	3.21	7.8	8.07333
EF0898	-	hypothetical protein		hypothetical	2.18	2.17	2.18	2.17667
EF0900	+	aldehyde-alcool dehydrogenase	adhE	metabolism	15.01	10.79	9.21	11.67
EF0933	-	hypothetical protein		hypothetical	9.54	2.65	5.18	5.79
EF0938	-	sugar ABC transporter, ATP-binding protein		transport	27.12	5.66	8.33	13.7033
EF0946	-	hypothetical protein		hypothetical	23.71	4.39	10.96	13.02
EF1039	-	haloacid dehalogenase family hydrolase		unknown	5.9	8.21	2.51	5.54
EF1049	+	6-phosphogluconate dehydrogenase	gnd	metabolism	4.23	9.39	2.86	5.49333
EF1050	+	DNA-binding response regulator	etaR	regulation	2.23	2.01	2.17	2.13667
EF1051	+	sensor histidine kinase	etaS	regulation
EF1052	-	hypothetical protein		hypothetical	13.98	4.45	3.87	7.43333
EF1057	+	Mn2+/Fe2+ transporter		transport	393.74	36.51	34.9	90.8117
EF1058	+	universal stress protein family		process	42.48	12.34	24.9
EF1099	+	collagen adhesin protein	ace	process	6.4	2	5.41	4.60333
EF1107	+	hypothetical protein		hypothetical	55.49	27.26	28.76	36.4933
EF1108	+	oxidoreductase		unknown
EF1109	+	iron-sulfur cluster binding protein		metabolism
EF1110	+	YkgG family protein		unknown	28.93	56.16	22.36
EF1140	-	lactoylglutathione lyase	gloA	metabolism	10.56	10.84	6.19	9.19667
EF1142	-	haloacid dehalogenase family hydrolase		unknown				6.33333
EF1143	-	HD domain-containing protein		unknown
EF1144	-	lipoate-protein ligase A		protein fate	12.5	3.5	3
EF1167	+	fructose-bisphosphate aldolase	fba	metabolism	2.29	6.11	2.32	3.57333
EF1168	+	hypothetical protein		hypothetical
EF1182	-	S-ribosylhomocysteinase LuxS	luxS	process	15.25	10.08	5.27	10.2
EF1202	+	hypothetical protein		hypothetical	7.84	4.27	7.38	5.77
EF1203	+	Holliday junstion resolvase-like protein		metabolism
EF1204	+	hypothetical protein		hypothetical	5.6	3.76
EF1211	+	NADH peroxidase	npr	metabolism	3.51	5.13	2.51	3.71667
EF1224	+	Cro/CI family transcriptional regulator		regulation	22.92	4.25	10.96	12.71
EF1306	+	heat-inducible transcription repressor	hrcA	regulation	20	2.88	13.5	13.592
EF1307	+	heat shock protein	grpE	process
EF1308	+	Dnak protein	dnaK	process	22.3	9.28
EF1310	+	DnaJ protein	dnaJ	process
EF1343	-	sugar ABC transporter, permease		transport				15.3667
EF1344	-	sugar ABC transporter, permease		transport
EF1345	-	sugar ABC transporter, sugar binding protein		transport	31.6	3.7	10.8
EF1358	+	glycerol dehydrogenase	gldA	metabolism	17.96	5.21	8.23	6.39
EF1359	+	hypothetical protein		metabolism
EF1360	+	dihydroxyacetone kinase	dhaK	metabolism	4.2	2.26
EF1361	+	dihydroxyacetone kinase	dhaL	metabolism	4.6	2.27
EF1380	+	hypothetical protein		hypothetical	12.2	4	3.8	6.7
EF1381	+	hypothetical protein		hypothetical
EF1382	+	peptidase T	pepT-1	protein fate
EF1405	+	thioredoxin reductase	trx	process	4.04	3.45	6.91	4.8
EF1415	+	glutamate dehydrogenase	gdhA	biosynthesis	7.05	2.12	3.51	4.22667
EF1525	+	Fur family transcriptional regulator	fur	regulation	8.68	3.62	5.28	5.86
EF1526	-	glyceraldehyde 3-phosphate dehydrogenase	gap-1	metabolism	5	2.49	3.99	3.82667
EF1543	-	ferredoxin	fer	metabolism	10.75	3.24	5.45	6.48
EF1546	+	LysM domain-containing protein		unknown	4.33	2.64	4.01	3.66
EF1550	+	DNA-binding protein HU	hup	metabolism	3.15	2.55	2.03	2.57667
EF1579	-	LexA transcriptional repressor	lexA	regulation	5.13	2.02	2.89	3.34667
EF1585	+	Fur family transcriptional regulator	perR	regulation	5.71	3.64	3.84	4.39667
EF1655	-	2-dehydropantoate 2-reductase		biosynthesis	18	16.71	8.09	14.2667
EF1658	-	branched-chain alpha-keto acid, E2 component dehydrogenase, dihydrolipoamide acetyltransferase	bkdC	metabolism				17.8667
EF1659	-	branched-chain alpha-keto acid dehydrogenase, E1 component, beta subunit	bkdB	metabolism
EF1660	-	branched-chain alpha-keto acid dehydrogenase, E1 component, alpha subunit	bkdA	metabolism
EF1661	-	branched-chain alpha-keto acid dehydrogenase, E3 component, dihydrolipoamide dehydrogenase	bkdD	metabolism
EF1662	-	butyrate kinase	buk	metabolism
EF1663	-	branched-chain phosphotransacylase	ptb	metabolism	26.6	18.5	8.5
EF1677	-	lipoprotein		envelope	14.93	9.69	5.03	9.88333
EF1684	-	DegV family protein		unknown	6.59	10.99	3.37	6.98333
EF1686	+	hypothetical protein		hypothetical	5.98	6.64	4.06	5.56
EF1753	-	hypothetical protein		hypothetical	13.7	8.91	4.26	8.95667
EF1764	-	ribosomal subunit interface protein	yfiA	protein synthesis	6.73	5.16	7.56	6.48333
EF1769	-	PTS system transporter, subunit IIB		transport	4.69	3.8	2.92	3.80333
EF1794	-	hypothetical protein		hypothetical	79.05	18.3	9.24	35.53
EF1815	-	LysR family transcriptional regulator		regulation	87.43	8.11	23.25	39.5967
EF1817	-	serine proteinase	sprE	envelope			2.08	7.665
EF1818	-	gelatinase	gelE	envelope	4	22.3	2.28
EF1820	-	histidine kinase	fsrC	regulation				3.2575
EF1821	-	agrBfs protein	fsrB	regulation	3.9	3.93	3.5
EF1821bis	-	gelatinase biosynthesis activating pheromone	fsrD	process	2.8	2.4
EF1822	-	response regulator	fsrA	regulation	3	2.99	4.5	3.49667
EF1867	-	ABC transporter, permease		transport				5.83333
EF1868	-	ABC transporter, ATP binding protein		transport
EF1869	-	ABC transporter, permease		transport	6.3	8.3	2.9
EF1917	-	ATP-dependent protease, ATP-binding protein ClpX	clpX	protein fate	5.6	8.81	4.52	6.31
EF1918	+	conserved hypothetical protein		hypothetical	2.1	10.7	5.51	6.10333
EF1927	-	glycerol uptake facilitator protein	glpF	transport	15.3	9.22		12.3286
EF1928	-	alpha-glycerophosphate oxidase	glpO	metabolism	12.3	7.65
EF1929	-	glycerol kinase	glpK	metabolism	32.04	6.23	3.56
EF1943	+	drug resistance transporter, Bcr/CflA family protein		transport	6	2.92	2.51	3.81
EF1967	-	hypothetical protein		hypothetical				3.56667
EF1968	-	hypothetical protein		hypothetical
EF1969	-	phosphomethylpyrimidine kinase		biosynthesis	5.9	2.8	2
EF2074	+	ABC transporter, ATP-binding protein	efaC	transport	7.48085	7.62	5.54	6.88028
EF2075	+	ABC transporter, permease	efaB	transport
EF2076	+	endocarditis specific antigen - metal ABC transporter	efaA	transport
EF2341	-	hypothetical protein		hypothetical				7.26667
EF2342	-	hypothetical protein		hypothetical	8.1	8.6	5.1
EF2355	-	ATP-dependent protease, ATP-binding protein ClpB	clpB	protein fate	4.16	3.65	3.95	3.92
EF2390	-	FeS scaffold protein	sufB	metabolism				7.43333
EF2391	-	NifU family protein	sufU	metabolism
EF2392	-	Cysteine desulfurase	sufS	metabolism
EF2393	-	FeS cluster assembly protein	sufD	metabolism
EF2394	-	ABC transporter, ATP binding protein	sufC	transport	9.8	9.1	3.4
EF2450	-	PDZ domain protein		unknown				13.27
EF2451	-	pantetheine phosphate adenylytransferase	coaD	biosynthesis
EF2452	-	methylase putative		biosynthesis	32.88	3.05	3.88
EF2470	-	HD domain protein		unknown	14.5	10.58	2.12	9.06667
EF2480	+	hypothetical protein		hypothetical	3.29	2.06	2.96	2.77
EF2540	-	hypothetical protein		hypothetical				10.2
EF2541	-	hypothetical protein		hypothetical	14.4	12.2	4
EF2550	-	serine hydroxymethyltransferase	glyA	biosynthesis	9.03	7.33	3.92	6.76
EF2583	+	hypothetical protein		hypothetical	11.47	11.82	2.47	8.58667
EF2633	-	chaperonin, 60 kDa	groEL	protein fate	7.2	6.32		7.174
EF2634	-	chaperonin, 10 kDa	groES	protein fate	9.14	6.96	6.25
EF2644	-	diacylglycerol kinase catalytic		unknown	30.08	3.27	11.86	15.07
EF2667	+	copper homeostasis protein		transport	23.5	3.26	4.46	10.4067
EF2677	-	negative regulator of genetic competence adaptor protein MecA	mecA	process	12.13	4.78	5.04	7.31667
EF2697	+	hypothetical protein		hypothetical	27.61	4.48	3.79	11.96
EF2698	+	tellurite resistance protein		process
EF2713	+	cell wall surface anchor family protein		envelope	17.66	5.32	2.65	8.54333
EF2729	-	transcription antitermination protein NusG	nusG	regulation	3.94	12.39	3.13	6.48667
EF2732	+	CBS domain protein		unknown	9.81	5.68	4.97	6.82
EF2738	-	thioredoxin reductase/glutathione like protein	ahpF	process	4.2	3.07		3.246
EF2739	-	alkyl hydroperoxide reductase, C subunit	ahpC	process	3.63	2.2	3.13
EF2866	-	conserved hypothetical protein		hypothetical	19.18	16.02	9.22	14.8067
EF2884	-	acyl carrier protein	acpP	biosynthesis				9.53333
EF2885	-	3-oxoacyl-(acyl-carrier-protein) synthase	fabH	biosynthesis
EF2886	-	MarR transcriptional regulator		regulation	16.6	8.4	3.6
EF2901	+	D-isomer specific 2-hydroxyacid dehydrogenase family protein		unknown	14.07	8.07	2.01	8.05
EF2923	+	hypothetical protein		hypothetical	3.2	2.81	4.21	3.40667
EF2924	+	metallo-beta-lactamase superfamily protein	rnaseJ1	metabolism
EF2932	-	AhpC/TSA family protein	tpx	process	21.5505	11.45	11.32	14.7735
EF2933	-	redox sensing transcriptional repressor Rex		regulation	41.67	8.69	26.37	25.5767
EF2939	-	cold-shock domain family protein		process	37.52	5.22	12.42	18.3867
EF2974	-	MutS2 family protein		metabolism	7.1	5.19	4.16	5.48333
EF3006	-	hypothetical protein		hypothetical	33.52	3.98	2.02	13.1733
EF3088	-	hypothetical protein		hypothetical	4.19	2.78	3.85	3.60667
EF3105	-	hypothetical protein		hypothetical	6.17	4.57	3.01	4.58333
EF3152	+	large conductance mechanosensitive channel protein	mscL	process	5.64	3.13	2.15	3.64
EF3178	-	succinyl-diaminopimelate desuccinylase		biosynthesis	28.75	11.33	13.88	17.9867
EF3193	-	anti-holin like protein LrgB	lrgB	transport				4.13333
EF3194	-	murein hydrolase regulator LrgA	lrgA	biosynthesis	5.49	4.09	2.82
EF3206	+	adhesion lipoprotein - metal ABC transporter		transport	3.64	2.82	2.95	3.13667
EF3233	-	Dps family protein		process	2.95	2.5	2.37	2.60667
EF3256	-	pheromone cAD1 lipoprotein		process	15.22	2.53	8.65	8.8
EF3289	+	DNA-binding response regulator	croR	regulation	2.69	2.7	2.04	2.47667
EF3290	+	sensor histidine kinase	croS	regulation
