# Supplementary material for: The Intraperitoneal Transcriptome of the Opportunistic Pathogen Enterococcus faecalis in Mice
Source: PLoS One. 2015 May 15;10(5):e0126143. doi: 10.1371/journal.pone.0126143 (PMC4433114; doi:10.1371/journal.pone.0126143)
Supplement: S4 Table — The in vivo repressed genes are listed with their factors of repression calculated for intraperitoneal infection of mice compared to mid-log phase or 24h culture in BHI. (a) Mean fold induction is the factor calculated as the average of all the factors available for each operon, mentioned in the text. (XLSX) [file pone.0126143.s006.xlsx]

## Sheet: Feuil1
Accession #	Strand	Common Name	Gene Symbol	Categories	Fold repression mice/mid-log phase (RNA-Seq)	Fold repression mice/24h culture (RNA-Seq)	mean fold repression
EF0007	+	ribosomal protein S6	rpsF	protein synthesis	-3.16264	-2.6	-5.84988
EF0008	+	single strand binding protein	ssb-1	protein synthesis
EF0009	+	ribosomal protein S18	rpsR	protein synthesis	-12.0369	-5.6
EF0050	+	hypothetical protein		hypothetical	-16.6987	-6.5	-11.5994
EF0066	+	Holliday junction DNA helicase RuvA	ruvA	metabolism	-22.0168	-14.2	-18.1084
EF0067	+	Holliday junction DNA helicase RuvB	ruvB	metabolism
EF0082	+	major facilitator family transporter		transport	-40.2517	-36.9	-38.5759
EF0083	+	hypothetical protein		hypothetical
EF0096	-	conserved hypothetical protein		hypothetical	-10.4762	-8.9	-9.68812
EF0172	+	LacI family sugar-binding transcriptional regulator		regulation	-9.0361	-5.8	-7.41805
EF0195	-	phosphoglycerate mutase	gpm	metabolism	-25.4276	-22.3	-23.8638
EF0209	+	ribosomal protein L2	rplB	protein synthesis	-8.4337	-5.4	-6.91685
EF0210	+	ribosomal protein S19	rpsS	protein synthesis	-27.5149	-14.3	-20.9075
EF0211	+	ribosomal protein L22	rplV	protein synthesis
EF0212	+	ribosomal protein S3	rpsC	protein synthesis	-18.3068	-17.6	-17.9534
EF0213	+	ribosomal protein L16	rplP	protein synthesis
EF0214	+	ribosomal protein L29	rpmC	protein synthesis
EF0215	+	ribosomal protein S17	rpsQ	protein synthesis
EF0216	+	ribosomal protein L14	rplN	protein synthesis	-10.2786	-8.3	-9.28928
EF0217	+	ribosomal protein L24	rpsX	protein synthesis
EF0218	+	ribosomal protein L5	rplE	protein synthesis
EF0219	+	ribosomal protein S14	rpmN	protein synthesis
EF0220	+	ribosomal protein S8	rpsH	protein synthesis
EF0221	+	ribosomal protein L6	rpsF	protein synthesis
EF0234	+	ribosomal protein L17	rplQ	protein synthesis	-3.63703	-2.1	-2.86852
EF0249	+	NAD dependent deacetylase		metabolism	-5.2471	-2.5	-3.87355
EF0250	+	maltose O-acetyltransferase		metabolism
EF0251	+	transcriptional regulator		regulation
EF0252	+	N-acetylmuramoyl-L-alanine amidase		biosynthesis	-8.16073	-12.6	-10.3804
EF0268	+	lysyl-tRNA synthetase	lysS	protein synthesis	-6.14281	-3.2	-4.67141
EF0294	+	hypothetical protein		hypothetical	-10.5661	-3.6	-7.08304
EF0365	-	hypothetical protein		hypothetical	-9.55904	-4.1	-6.82952
EF0440	-	di-/tripeptide transporter		transport	-22.033	-13.6	-17.8165
EF0443	+	LysM domain containing protein		unknown	-22.1385	-10.2	-16.1692
EF0465	+	transcriptional regulator		regulation	-44.9797	-14.5	-29.7399
EF0697	+	hypothetical protein		hypothetical	-7.53282	-3.6	-5.56641
EF0709	+	phosphocarrier protein HPr	ptsH	regulation	-5.71494	-4	-4.85747
EF0710	+	phosphoenolpyruvate-protein phosphotransferase enzyme I	ptsI	transport
EF0717	-	PTS system, fructose-specific transporter IIABC subunit		transport			-15.7
EF0718	-	1-phosphofructokinase	fruk-2	metabolism
EF0719	-	DeoR family transcriptional regulator		regulation	-7.8	-23.6
EF0723	+	hypothetical protein		hypothetical	-6.61895	-2.3	-4.45947
EF0760	-	amino acid ABC transporter, ATP-binding protein		transport			-20.022
EF0761	-	amino acid ABC transporter, amino acid-binding/permease		transport	-23.5441	-16.5
EF0781	+	cold shock domain containing protein		process	-3.55283	-2.6	-3.07642
EF0825	+	uridine kinase	udk	metabolism	-15.9062	-9.8	-12.8531
EF0848	+	holo-(acyl-carrier-protein) synthase	acpS	biosynthesis	-26.1003	-15.9	-21.0001
EF0849	+	alanine racemase	alr	biosynthesis
EF0850	+	PemK family transcriptional regulator		regulation
EF0901	-	isopentenyl diphosphate isomerase		biosynthesis			-77.3456
EF0902	-	phosphomevalonate kinase	mvk2	biosynthesis
EF0903	-	mevalonate diphosphate decarboxylase	mvaD	biosynthesis
EF0904	-	mevalonate kinase	mvk1	biosynthesis	-85.3912	-69.3
EF0907	+	peptide ABC transporter, peptide-binding protein		transport	-6.62648	-2.3	-4.46324
EF0914	+	translation initiation factor IF-3	infC	protein synthesis	-14.4661	-6.8	-10.6331
EF0916	+	ribosomal protein L20	rplT	protein synthesis	-7.82945	-3.2	-5.51473
EF0928	+	glucose uptake protein		transport	-8.98372	-8.5	-8.74186
EF0949	+	phosphotransacetylase	eutD	metabolism	-74.322	-23.1	-48.711
EF0987	+	lipoprotein		envelope	-33.2077	-25.6	-29.4038
EF0988	+	cell division protein MraZ	mraZ	process	-36.1206	-25.6	-21.2552
EF0989	+	S-adenosyl methyltransferase	mraW	biosynthesis
EF0990	+	cell division protein		process	-14.9	-8.4
EF0991	+	penicillin-binding protein	pbpC	biosynthesis
EF0992	+	phospho-N-acetyl muramoyl-pentapeptide transferase	mraY	biosynthesis
EF0993	+	UDP-N-acetylmuramoylalanine--D-glutamate synthetase	murD	biosynthesis
EF0994	+	UDP-N-acetylglucosamide transferase	murG	biosynthesis
EF0995	+	cell division protein FtsQ	ftsQ	process
EF0996	+	cell division protein FtsA	ftsA	process	-9.2	-5.4	-8.67739
EF0997	+	cell division protein FtsZ	ftsZ	process
EF0998	+	hypothetical protein		hypothetical
EF0999	+	hypothetical protein		hypothetical	-14.9096	-5.2
EF1045	+	6-phosphofructokinase	pfk	metabolism	-13.4068	-9.8	-11.6034
EF1047	+	conserved hypothetical protein		hypothetical	-65.6663	-50	-57.8332
EF1183	+	aspartate semialdehyde dehydrogenase	asd	metabolism	-4.2069	-5.9	-5.05345
EF1184	+	dihydrodipicolinate synthase	dapA	metabolism
EF1185	+	metallo-beta-lactamase superfamily protein	rnjB	metabolism
EF1249	-	fibronectin/fibrinogen-binding protein		transport	-29.5179	-14.8	-22.159
EF1258	+	hypothetical protein		hypothetical	-3.03086	-2.5	-2.76543
EF1270	+	hypothetical protein		hypothetical	-5.48621	-4.1	-4.7931
EF1300	+	cell division protein, FtsW family		process	-17.4	-25.9	-21.65
EF1301	+	cell division protein, FtsW family		process
EF1416	+	glucose-6-phosphate isomerase	pgi	metabolism	-2.69448	-3.5	-3.09724
EF1419	-	hypothetical protein		hypothetical	-8.5904	-5.9	-7.2452
EF1504	+	diaminopimelate decarboxylase	lysA	biosynthesis	-9.7447	-8.9	-9.32235
EF1518	+	hypothetical protein		hypothetical	-12.0576	-8.9	-10.4788
EF1521	+	DNA primase	dnaG	metabolism	-4.44976	-2.6	-3.52488
EF1570	+	DegV family protein		unknown	-3.05894	-2.4	-2.72947
EF1586	+	NADH oxidase	nox	metabolism	-5.09894	-9.5	-7.29947
EF1587	-	MutT/nudix family protein		metabolism	-94.8791	-21.5	-58.1895
EF1596	+	lipoprotein		envelope	-23.8779	-12.8	-18.339
EF1612	-	pyruvate formate-lyase activating enzyme	pflA	metabolism			-22.931
EF1613	-	formate acetyltransferase	pflB	metabolism	-29.0621	-16.8
EF1649	-	tRNA methyltransferase	gid	biosynthesis	-15.0225	-6.9	-10.9613
EF1650	-	DNA topoisomerase I	topA	metabolism	-90.9258	-58.9	-74.9129
EF1685	-	hemolysin III	hlyIII	process	-22.9756	-18.4	-20.6878
EF1694	-	ribosomal protein S16	rpsP	protein synthesis	-33.8226	-22.1	-27.9613
EF1727	-	EbsA protein	ebsA	process	-21.4356	-6.9	-14.1678
EF1739	-	tyrosyl-tRNA synthetase	tryS-2	protein synthesis	-4.22	-2.9	-3.56
EF1751	-	membrane protein		envelope			-5.72935
EF1752	-	hypothetical protein		hypothetical	-6.25869	-5.2
EF1760	-	cell division ABC transporter, permease protein FtsX					-7.65
EF1761	-	cell division ATP-binding protein FtsE	ftsE	process	-4.7	-10.6
EF2036	+	hypothetical protein		hypothetical	-8.22285	-5.9	-7.06143
EF2115	-	ArpU family transcriptional regulator		regulation	-5.20783	-5.2	-5.20392
EF2187	-	IS256, transposase		mobile element	-87.5268	-54.1	-70.8134
EF2203	-	TetR family transcriptional regulator		regulation	-18.0603	-12	-15.0302
EF2213	-	PTS system, IIBC components		transport	-12.6505	-12.6	-12.6253
EF2283	-	resolvase family site-specific recombinase		metabolism	-4.31269	-2.1	-3.20634
EF2291	+	Cro/CI family transcriptional regulator		regulation	-30.7802	-5.3	-18.0401
EF2309	-	hypothetical protein		hypothetical	-4.00977	-3.2	-3.60489
EF2361	-	adenylosuccinate lyase	purB	metabolism			-6.1
EF2362	-	phosphoribosylaminoimidazole carboxylase, ATPase subunit	purK-2	metabolism	-6.7	-5.5
EF2398	-	ribosomal protein S2	rpsB	protein synthesis	-47.4395	-3.6	-25.5198
EF2415	-	hypothetical protein		hypothetical			-3.88584
EF2416	-	ribosomal protein S21	rpsU	protein synthesis	-2.17168	-5.6
EF2443	+	ribosomal protein S20	rpsT	protein synthesis	-35.8516	-14.2	-25.0258
EF2487	-	UDP-galactopyranose mutase	glf	biosynthesis			-19.25
EF2488	-	lipoprotein		envelope
EF2489	-	MurB family protein	murB	biosynthesis
EF2490	-	hypothetical protein		hypothetical
EF2491	-	glycosyl transferase, group 2 family protein		biosynthesis
EF2492	-	glycosyl transferase, group 2 family protein		biosynthesis
EF2493	-	teichoic acid biosynthesis protein		biosynthesis	-13.2	-25.3
EF2500	-	GcvH family protein		biosynthesis			-20.5894
EF2501	-	arsenate reductase		unknown
EF2502	-	cell division protein, FtsW family		process	-25.9788	-15.2
EF2547	+	hypothetical protein		hypothetical	-5.66168	-2.9	-4.28084
EF2585	+	mur ligase family protein		biosynthesis	-15.4	-32.2	-23.8
EF2586	+	cobyric acid synthase		biosynthesis
EF2604	-	conserved hypothetical domain		hypothetical			-20.1
EF2605	-	UDP-N-acetylglucosamine 1-carboxyvinyltransferase 1	murAA	biosynthesis	-27.9	-12.3
EF2620	-	preprotein translocase, SecG subunit	secG	protein fate	-10.0353	-3.5	-6.76764
EF2679	+	tryptophanyl-tRNA synthetase	trpS	protein synthesis	-21.5059	-11.3	-16.403
EF2731	-	ribosomal protein L33	rpmG-2	protein synthesis	-23.5337	-5.3	-14.4169
EF2793	+	hypothetical protein		hypothetical	-33.1638	-15.3	-24.2319
EF2833	+	hypothetical protein		hypothetical	-4.64355	-3.2	-3.92178
EF2856	-	ribosomal protein L33	rpmG-3	protein synthesis	-4.5638	-5.2	-4.8819
EF2893	-	hypothetical protein		hypothetical	-22.4547	-13.2	-17.8274
EF2925	-	cold-shock domain containing protein	cspR	process	-15.6375	-16.9	-16.2687
EF2935	-	xanthine/uracil permeases family protein		transport	-11.7493	-4.5	-8.12464
EF3039	+	hypothetical protein		hypothetical	-2.92837	-6.9	-4.91418
EF3040	+	hypothetical protein		hypothetical
EF3052	+	hypothetical protein		hypothetical	-7.11593	-7.6	-7.35797
EF3063	+	immunity protein		process	-6.99109	-5.9	-6.44555
EF3064	-	polynucleotidephosphorylase/polyadenylase	pnpA	metabolism	-14.5069	-6.7	-10.6034
EF3087	-	hypothetical protein		hypothetical	-10.3915	-2.9	-6.64576
EF3106	-	peptide ABC transporter, peptide-binding protein		transport			-11.1
EF3107	-	peptide ABC transporter, permease protein		transport
EF3108	-	peptide ABC transporter, permease protein		transport
EF3109	-	peptide ABC transporter, ATP-binding protein		transport
EF3110	-	peptide ABC transporter, ATP-binding protein		transport	-6.3	-15.9
EF3116	+	ribosomal protein L28	rpmB	protein synthesis	-76.4014	-17.3	-46.8507
EF3148	-	CDP-diacylglycerol--glycerol-3-phosphate 3-phosphatidyltransferase	pgsA	metabolism	-10.8128	-5.1	-7.9564
EF3177	+	hypothetical protein		hypothetical	-35.4215	-26.2	-30.8108
EF3210	+	PTS system transport IIA subunit		transport	-8.5	-2.3	-5.4
EF3211	+	PTS system transport IIB subunit		transport
EF3212	+	PTS system transport IIC subunit		transport
EF3213	+	PTS system transport IID subunit		transport
