# Supplementary material for: The Intraperitoneal Transcriptome of the Opportunistic Pathogen Enterococcus faecalis in Mice
Source: PLoS One. 2015 May 15;10(5):e0126143. doi: 10.1371/journal.pone.0126143 (PMC4433114; doi:10.1371/journal.pone.0126143)
Supplement: S5 Table — (XLSX) [file pone.0126143.s007.xlsx]

## Sheet: Feuil1
Primer name	Primer sequence
0095L	CACGCAGAAATCCTCTAGCC
0095R	GGCATTTTCTGACGGATTTT
0104L	CGGTGAACACCGTAAATTCAT
0104R	AAACAACCAAACCACCTTCG
0106L	TTGTCCAATGCGCTTAATCA
0106R	ATGCCTCATCTGCTGGATCT
0108L	CGGTTAACCCTTTCTCCACA
0108R	CCACAAAATAGCACCGACAA
0127L	GGCTGATCCTAGCTTACTGGTC
0127R	TTCGTAGCATGCCCAATTTT
0130L	AATCTTTGTTATCGCTGCTGT
0130R	GCAATTGCACAAAGTCCTAA
0132L	GCCAGTACGTGGTCGTGTATT
0132R	CACGACCATTCAACATTTGTG
0133L	CAATGTGCAGACAGAACAAGC
0133R	TTGTTTTTCCTTTGGTTGAGG
0149L	AAGTGTGGCACCCGAACTAC
0149R	CAAACCAAACCAAGCCAGAC
0162L	GAATGAGTTTGTCGCCCATC
0162R	GCCTTCCGAAAATTTTACTCG
0176L	CGTCGCTTCTGCAACATTTA
0176R	CCCGCCGATAAATCCTACTT
0185L	AAGCGGGACTAACCATTCCT
0185R	GGTAGCATAGCCATCGTGGT
0194L	CTGGCTCAGCGGATATTTTC
0194R	CGTTCGCATTAAGCCTTCTG
0202L	CACAAATTCTGCAACCCAAA
0202R	AGATAAGATGCCCGCTTCAA
0203L	CGAGTGTTGGGATGTTTGAA
0203R	TGAATCAACGCCGTACCTTT
0241L	GGCGGTGAAATCAAAGGTTA
0241R	ACGGCATCTGCACCTAATTT
0255L	GCTTCCCGAAAGAACGAGTA
0255R	ACATTTCGTGCATCAACGTC
0283L	GGGAATTGGCGGATGACTAC
0283R	AGCAATTACCATGGGCACGA
0287L	AGCTAGCCACCACAAACCAG
0287R	ATCTGGGCGCATTGTTGTAT
0288L	CGGAAAGCTGTTGTTGTATGG
0288R	GAGAGGAATCGTGTTAGGCAAT
0289L	CAACTGGGCCTCAAGACAAT
0289R	TGGCGAAGGGACAATTTTAG
0292L	GCCATGGTGGTTTTCATTTT
0292R	GCCAGCTGTCCAATCTTTGT
0332L	ATGGCCTCATCGATAAGCAG
0332R	TTTAAGGATGCCGAAAGTGC
0361L	ACGACACGGATTCCTACGTT
0361R	CAATAAAACTGCGCGACCTT
0377L	GGTTACGTGAAGGGAACCAA
0377R	TTGCTGTTCGACCAGAATTG
0439L	AAGAGGGCGGTAAAAGAACC
0439R	AGAAAGAAGCAATCGCCACA
0453L	GTTCAGGTTGGGCTTGGTTA
0453R	AAAACAGGTGTTTGGCCATC
0463L	GTTCAGGTTGGGCTTGGTTA
0463R	AAAACAGGTGTTTGGCCATC
0462L	CGCTATCGGTGCATCTCTCT
0462R	ATAACTGGCACGGTAGCACA
0525L	GGTAGTGGAGATGTTCAGGCT
0525R	AAAATACCGCCACCAACCCA
0575L	AGGCTTTGGAAAAGGTCGAT
0575R	AAATCCGCATTTTGAGCAAG
0579L	AAAAGTTGGAGAGAGAACTTCAATG
0579R	TCCAGCTGAATTGGAATAAAACC
0601L	GTTCGTAAAATTGCCAGTAAAGC
0601R	AACGTGTTCTATCGCGACTGT
0634L	TCCATGGCATACAGCAGGTA
0634R	TGTTCCCGTTCCATAGCATT
0635L	GCGGAAATATTGGTGTTTGGCT
0635R	CGCCAGGTGTTAAGCCTACT
0636L	GTTGGTGTGACGGTAGGGAG
0636R	GCTGTCATCGCATTGTCGAA
0639L	CGCGATTATTACAGGTGTCCA
0639R	TGCCATAAAGCCCTTCATCT
0707L	AAAATCGAATCTTTGCCTTTTT
0707R	AACCACTTGACCATTTTTGACC
0715L	CAGCAGCTGAAGAAGCAAAA
0715R	GTGAACTTCGTCGTGAACCA
0747L	ATTGCTAAATTTGGCGGTAGC
0747R	TGGTTGTCCCAATAAAGTGGT
0762L	GGCCGAAGATTTAACCGACT
0762R	TCGCGAATAATCTCCGTTCT
0766L	GCTGTACTGGCGGACAACAT
0766R	CGGTCGCGGTGGGTAATATT
0770L	TTGCTACGCAAGATGAATGG
0770R	CAAGCGTTGCATCTTTTTGTT
0771L	AGGCAAACGTTTCGCTTTAC
0771R	GTGACGAGCAGCAATTTCAA
0820L	CCTGCCATTGTTTACGGTTAC
0820R	AACGGTGTTAGCACCATGTTC
0898L	CCCGCCGTTTATCAATTTTT
0898R	CCGCTCGTGTCGTTTATCTT
0900L	CAACAACGAACCCAACGTC
0900R	ATTTTTGTGCGCTAGGATGG
0933L	CGGTTTATCATGAGCTGCAA
0933R	ATCGCGACCAAATTCCTCTA
0938L	CCCGCATATGACTGTTTTTG
0938R	ATATCCGCAGCATTTTCCAC
0946L	TTTGGCACACGATTTGAGTT
0946R	CCAGTGAAGGCCTTGAACATA
1039L	ACCAACAACTTGGCCTAACG
1039R	CAATATTGGCTTCGCTTTCC
1049L	CCTGCAGCCTTTAACTTTGC
1049R	GCAAAACCTTGCGCATAACT
1050L	TTGACCGTGTTTCTGGCTTA
1050R	ACGACGAAGTAACGCACGTA
1052L	TCAATTATCTCAGTTGTTTGTCAAC
1052R	CAAAGTCGTTAAAGAGATTGCT
1057L	AGGCTGGGTTTCTGTCATTG
1057R	ATTTGACTCGCTGTCGGATT
1058L	GCAAGAACAGTTGGCGAAA
1058R	CTGGGTTCCCTTCATTGACA
1099L	CACAACAGAAACCGCAGAAA
1099R	GGCTCAATCGTGCCTAGTGT
1107L	TTCATGGAGCCTTTTCGTAGA
1107R	TTGCCCTACATTTGGAAAAAG
1110L	TGCACGTTTTGAAGCCTATG
1110R	TATTCGCTTCTCGTTGCTCA
1140L	GGTCATATCGCCATCAGTACA
1140R	GCAGTTCCAGGTAAGCCTTTT
1144L	TTGCCGATTCGGGTATTTTA
1144R	AGCCAAGCCCACATTAATTC
1167L	GCTAAATACATGGGCGGCTA
1167R	CCGTGGTCTAAGTGAATTGCT
1182L	CTTGCTGGCACAGAACAAAA
1182R	GTGTAATGCGCCTGTTGGTA
1202L	TCGGGCATTAGAAGAAAAGG
1202R	CGAGCATCTTGATAACGAGGA
1211L	AGTGAGCCGGATGTATTTGC
1211R	TGTTTACGAGCATTCGTTGC
1224L	TGCGATTTCCATCTGTTCTG
1224R	CTCTTGCGGCTTTTCTTCAG
1306L	TTGTTTTTCGTATCGGCTCA
1306R	ATTGTTCCTTTGCCATGTCC
1345L	ATGCCTTCCTTTCTGGTCCT
1345R	CCATTGCCAAAATCAATGGT
1358L	GCCAATGGGTTCAAGAGAAG
1358R	ACCCATCTTCCTGGAGGTTT
1380L	GCAACGAGAATTAAAACAGCGC
1380R	TGTTGGTCTTGCTGTAGTTTCG
1405L	TGGATGAAAATCCTGCAACA
1405R	CACCGACTGCTTTTTCAACA
1415L	TGGCATGTATAAACGCTTGC
1415R	TAACCCGTCGCTTCTGTTCT
1525L	CCGGAAATTGGTCTAGCAAC
1525R	TCATAGCGAGCTAAACCATCG
1526L	CGTGACAGCCACTGAAAATG
1526R	TCCGTTTTCTTTAACCCAAGG
1543L	TGATCATGGGATTGTCCTTTT
1543R	GACATTTGCGGTACGCTTTT
1546L	AGCAACAACAAGAGCAGCAA
1546R	TTCGCCACTTTGAACGGTAT
1550L	CGTAAAGGACGTAACCCACAA
1550R	TTTCACTGCATCTTTCAATGCT
1579L	ACCGTTCACGGACATTTAGC
1579R	TTTTCCAAGCCTTCTGGTGT
1585L	ACGTTGAAATGGCCGCTAGT
1585R	CTCCTGTTGTGCTTGTTGGC
1655L	GACCGCTGGGTTAGAAGGA
1655R	TGCTTCTGCTGCTTGTTCAC
1663L	CCACTCAAGCGACCCTCATT
1663R	TTCCGCTGCGCTTAACAAAG
1677L	CGCATTCTTGTGATGGAAGA
1677R	TCATCGGTTGTTTCGTTGAC
1684L	TGATGGCGTTGTTTATCCAG
1684R	TTGGTGGTTGACTCGTTTTG
1686L	ATGGAAGCAATTCGTCGTGT
1686R	GCGTCACGATCATAAAAGCA
1753L	GCGGCACCAGAAAGTCTAAG
1753R	CATTTGCAGAGCTTGCTTCA
1764L	GCCGCTGTCTTCTTAGTTGG
1764R	TCTTCACTGTCCATCGGTTTT
1769L	TCACCAAAAGGTATCCCAACA
1769R	CTTGTGCTAACAAACCCAAGG
1794L	GCAAGTGCAGCAGACAAAAA
1794R	GCCGCCGTTAATAATTTTCC
1815L	CCGCTTGTTTGTTGCTACG
1815R	CTGCAGTTGTTCTTTCCGAAG
1817L	AAATCCGAATGCCAAAGATG
1817R	CGGGGAAAAAGCTACATCAA
1818L	GGCAATTTCTGAGGCAGCTG
1818R	CGCCTTCCGTTTGCTTTTCT
1821L	ATTTGGGACGTTAAGCGAAA
1821R	CGACAGAGCCATTTAGTTTTTG
1822L	TCATCGTGTGTCAATGGTTGG
1822R	TGATGGACTCTAATCAAATCTGGA
1869L	TGCGTTTGAAGAGTCTTTAGAGT
1869R	AATGAAAGAACAACCATCCCAAC
1917L	GTTGAACGTGCGGAAAAGGG
1917R	CCCTCACCTGAAACATCTCGA
1918L	AAACCGTGGCCATAACTCAA
1918R	TCTCGGAATATCGCCTTCTG
1929L	AACAAGCCGCCTTATTTGGT
1929R	GGTTCTTCGCCAGTGTTCAT
1943L	CGTCGCCCAGCTATGTTATT
1943R	TAAAGCTTTCCCGCATCATC
1969L	GGTGGTGTTGGATCCTGTCT
1969R	CGTTGCGAATGGAAAAAGTT
2074L	ACGTAGCGCCTTGGATCTTA
2074R	TTTCTTTCCTGGGCGTTTTA
2342L	TGGAACTTCAAATTTATGACTGCT
2342R	CATCTCCCCACAGAACGGAC
2355L	AGTTGAAGGCGAACGAGAAA
2355R	CACCGCATCACTAACAGCAT
2394L	AGCGTGCTCGCTTACCTTTA
2394R	ACGTTTTGCATTGATTGCTG
2452L	CTTATTGGATCCGCCCTATG
2452R	TTCACAAACGATAACGGCTTC
2470L	CAGCTCGTGCTGGTTTATTG
2470R	CTGCAATTCGTGGATGAACA
2480L	GGACAAATGTCAAGGGTGGT
2480R	TTTGCAACCTTCAAGCCACT
2541L	GTTCGCGGTCGTGTGTTTA
2541R	CACGACCATTCAACATTTGTG
2550L	CGCCCGTTAACTTTAGTGGA
2550R	TTGCTAAAATTCGCACGACA
2583L	GAGAATGGTCAACTCGATGGT
2583R	GGTTCTGCAGTGGAAATCAAA
2634L	AGCGTGCTCGCTTAGGTTTA
2634R	TTTTGTGCCATTTTCAAGCA
2644L	AGAACAATTTGCCCGTGAAG
2644R	GTTCTGCCAACCCGCTAAT
2667L	ACGCAGATCAACGGATTCTT
2667R	TGCCATGGACTTCTGTGACT
2677L	CTGAGCGAAGTCAATGCAGA
2677R	ATCTGTGGCTTCCATCTCGT
2697L	GCGGAAGAATCTGGAGATCA
2697R	GAGCCAAGCGTAAATCATGG
2713L	CTTCCATCGCTTCGTCAAAC
2713R	TTGCGTAGTCCAGTTCGTCA
2729L	TGTAGGCTCACATGGTGCTG
2729R	AGTCTGATTGACGGGTGCTC
2732L	CAGCATCGCCAGCTGTATTA
2732R	TGTACACGTTTCGGCAGTTG
2739L	ACGACATGGGTATTGGTCGT
2739R	CCAATTGGCTGGACAAACTT
2866L	TTGATCGCGCTATTGAAAAA
2866R	TCAACAATGACCATTGAACCA
2886L	TGTTGAACGTTTGCGTAGTGA
2886R	CACGATGAAAATGCTGATGG
2901L	GGCTCCTGAAACAATTTTCG
2901R	AGGCAGCAAAAGCAATGGT
2923L	AGTTGAAGAAAATACCCCATACAA
2923R	CCGTTAGAGTGAAGTCCGCA
2932L	TCGTCTCAGAAGTTTCGTCGG
2932R	CTCCATCTTGCATCTCCCCA
2933L	GGGGATTCTGGTGTTAAACG
2933R	TTCACCAACGTGGGAAAAAT
2939L	ATTGCCGAAGATGGATCAGA
2939R	CGGTTTCGTACTCCACTGCT
2974L	AGCACTTTTTCTGGGCACAT
2974R	CTCGGTACCACTGCCAATTT
3006L	CCGAAAATTGAAAGCTGGAC
3006R	AACGCCAAACAAGCATTTTC
3088L	TTGTATGACGGTGGCTCTGA
3088R	TGTCGCTTCGATTGACAAAA
3105L	GTAAAATGGGTTTGGGCAGTT
3105R	ACTCCCAGCAAATGTTCCAC
3152L	CAAGTGGTGGAAGGCTTGAT
3152R	ATAGACAAGGGCACCCAATG
3178L	TGAAGGGGACGAAAGTCAAT
3178R	CTAAGCCGCTTTTCATGTCC
3194L	CGTTCATTTCCCCAATACCA
3194R	CCTTCCACTTGCTCCAATTT
3206L	CACCAGCCGAATACAAAACC
3206R	TGCCATTGACCAGAAATTCA
3233L	GGACCCGCACTATTCCAGAAC
3233R	CGCCTTCTTCACCAGAAACT
3256L	ATCATCAGCACCAGCGAAA
3256R	CAAAGACTGCACGGTAACCA
3289L	TTTGAGCGTGTGTGGCAAC
3289R	TCTCCACCAGTGCTTCTTCA
5SL	CGATAGCGAGAAGGATACACCT
5SR	GCGACGTCCTACTCTCACAA
